# Supplementary material for: Asymmetry in the Qy Fluorescence and Absorption Spectra of Chlorophyll a Pertaining to Exciton Dynamics
Source: Front Chem. 2020 Dec 2;8:588289. doi: 10.3389/fchem.2020.588289 (PMC7738624; doi:10.3389/fchem.2020.588289)
Supplement: Supplementary file 1 [file Data_Sheet_1.CSV]

__	__________	____________________	_____	_________________________________________
		Results for:	GS	CAM-B3LYP C1
		_____________	_____	_________________________
Op	timized En	ergy= -2187.867231	au,	COORDINATES:
	x	y z
Mg	0.157463	0.027672 1.114385
C	0.344652	0.860562 -2.220154
C	1.128729	-3.133015 0.346120
C	-0.091455	-0.789131 4.395394
C	-0.791124	3.283115 1.846110
N	0.646902	-1.679105
C	0.63619	-2.430645
C	0.935408	-4.534694
C	1.467458	-4.812589
C	1.048636	-2.997902
C	2.988261	-5.071914
C	-0.296851	-5.754923
C	-1.529146	-5.308297
C	-2.687216	-6.599011
O	-2.663789	-7.898525
O	-3.779046	-6.124514
N	0.451596	-1.665112 2.177119
C	0.84247	-2.863962 1.693813
C	0.933052	-3.834718 2.775596
C	0.593995	-3.172110 3.922113
C	0.283292	-1.797568 3.540172
C	1.28429	-5.276153 2.600430
C	0.500398	-3.682496 5.288042
H	-0.280117	-3.242851 5.906448
C	1.282511	-4.617078 5.829824
N	-0.352687	1.071607 2.824793
C	-0.391434	0.558391 4.075335
C	-0.77682	1.571014 5.023974
C	-0.975586	2.723014 4.303656
C	-0.704615	2.398230 2.924292
N	-0.137941	1.730921 0.094484
C	-0.534883	2.997779 0.508423
C	-0.636154	3.879899 -0.627576
C	-0.290091	3.097456 -1.715523
C	0.001353	1.805689 -1.221760
C	-1.0323	5.319995 -0.622721
C	-0.131222	3.085207 -3.166018
O	-0.294271	3.967037 -3.979688
C	0.300204	1.623263 -3.547272
C	1.636095	1.599361 -4.260434
O	1.908775	0.874415 -5.188239
O	2.508999	2.448755 -3.704035
C	3.806187	2.474001 -4.301465
C	-4.929951	-7.272858
H	-5.712688	-6.704201
H	1.466659	-4.138081 0.117939
H	-0.156642	-1.047326 5.447039
H	-1.094557	4.300023 2.077203
H	1.702384	-4.889486
H	0.997825	-6.035762
H	3.280164	-6.358527
H	3.49462	-3.872802
H	3.349955	-5.178696
H	-0.54525	-5.605556
H	-0.027298	-7.243884
H	-1.327557	-5.434762
H	-1.862003	-3.847648
H	0.892892	-5.872893 3.428042
H	0.869576	-5.674627 1.669806
H	1.133774	-4.945716 6.853243
H	2.107327	-5.067551 5.287752
H	2.369217	-5.433831 2.565943
H	-2.03734	5.459064 -0.209462
H	-0.345947	5.922971 -0.017949
H	-1.0246	5.713712 -1.640908
H	-0.433051	1.218321 -4.249967
H	4.284594	1.495604 -4.218316
H	4.370138	3.224686 -3.749905
H	3.733994	2.744993 -5.356444
H	-5.229384	-7.197265
H	-4.723809	-8.746701
C	-0.912497	1.364596 6.500307
H	-1.31942	2.252564 6.990182
H	-1.580017	0.527508 6.732715
H	0.053859	1.147687 6.970194
C	-1.350706	4.079004 4.822929
H	-2.011803	4.581875 4.108089
H	-1.936566	3.968804 5.741637
C	-0.134924	4.970769 5.104602
H	0.459577	5.121078 4.198361
H	-0.445457	5.952369 5.476182
H	0.517711	4.513150 5.854115
Mo	de	7 8 9	10	11 12 13 14 15
Sy	mm
Fr	eq 13	.0 16.3 18.3	22	3 26.8 38.0 41.4 47.3 53.6
IR	Int 0.	00 0.00 0.00	0	0 0.00 0.00 0.00 0.00 0.00
Zp	t l 1.609	44 1.43670 1.35574 1	0.229	0 1.12250 0.94190 0.90214 0.84420 0.79276
Mg	1x 0.01	54 -0.0002 0.0339 -	0.101	2 0.0853 0.0764 -0.0621 -0.2538 -0.0673
Mg	1y 0.00	95 -0.0310 -0.0306 -	0.019	8 -0.0154 0.0206 0.0025 -0.0720 -0.0078
Mg	1z -0.06	42 0.0090 -0.0195 -	0.041	7 0.0030 0.0059 -0.0437 -0.0204 -0.0082
C	2x 0.04	68 0.0025 0.0460 -	0.055	4 0.0366 0.0472 -0.0490 0.0029 0.0606
C	2y 0.03	02 -0.0459 -0.0254 -	0.012	2 -0.0367 -0.0056 -0.0275 0.0039 0.0236
C	2z -0.03	64 0.0007 -0.0124 -	0.025	3 -0.0061 -0.0036 -0.0349 0.0035 0.0021
C	3x 0.01	83 0.0138 0.0546 -	0.073	9 0.0211 -0.0528 0.0530 -0.0532 -0.1408
C	3y 0.01	03 -0.0240 -0.0161 -	0.016	6 -0.0261 -0.0186 0.0182 -0.0121 -0.0323
C	3z -0.06	00 0.0316 -0.0011 -	0.029	4 0.0169 0.0079 0.0030 0.0009 -0.0212
C	4x -0.05	52 0.0358 0.0151	0.054	7 0.0085 0.0135 -0.0601 -0.1700 0.1515
C	4y -0.02	62 0.0124 -0.0151	0.021	5 -0.0045 0.0224 0.0175 -0.0554 0.0404
C	4z -0.06	06 0.0177 -0.0131 -	0.012	0 0.0003 0.0039 -0.0329 -0.0115 0.0222
C	5x 0.00	55 -0.0453 -0.0626 -	0.042	7 0.0125 0.0891 -0.0087 -0.0584 -0.1837
C	5y 0.00	23 -0.0278 -0.0416 -	0.004	5 -0.0195 0.0277 0.0188 -0.0247 -0.0427
C	5z -0.03	32 -0.0239 -0.0347 -	0.027	7 -0.0237 -0.0087 -0.0491 0.0068 -0.0224
N	6x 0.02	68 0.0041 0.0463 -	0.099	4 0.0736 -0.0091 -0.0035 -0.0799 -0.0148
N	6y 0.02	06 -0.0384 -0.0241 -	0.024	2 -0.0199 -0.0136 -0.0044 -0.0170 0.0055
N	6z -0.04	79 0.0146 -0.0085 -	0.033	5 0.0103 -0.0015 -0.0173 -0.0018 -0.0044
C	7x 0.02	63 0.0064 0.0392 -	0.076	2 0.0674 -0.0105 -0.0061 -0.0136 0.0445
C	7y 0.02	52 -0.0433 -0.0260 -	0.017	1 -0.0283 -0.0198 -0.0141 -0.0006 0.0198
C	7z -0.04	19 0.0105 -0.0091 -	0.028	5 0.0060 -0.0050 -0.0200 0.0019 0.0008
C	8x -0.01	24 0.0093 0.0095 -	0.078	5 0.0758 -0.0673 0.0392 0.0245 0.0425
C	8y 0.01	91 -0.0474 -0.0343 -	0.014	5 -0.0343 -0.0362 -0.0128 0.0041 0.0193
C	8z -0.04	51 0.0161 -0.0082 -	0.03	9 0.0146 -0.0049 -0.0081 0.0090 0.0005
C	9x 0.04	29 -0.0136 0.0073 -	0.087	5 0.0781 -0.1217 0.0859 0.0424 -0.0116
C	9y 0.03	88 -0.0536 -0.0377 -	0.02	0 -0.0253 -0.0645 0.0209 0.0242 -0.0000
C	9z -0.05	43 0.0225 -0.0114 -	0.032	9 0.0247 -0.0081 0.0071 0.0215 0.0049
C	10x 0.02	71 0.0008 0.0365 -	0.088	7 0.0584 -0.0578 0.0425 -0.0420 -0.0622
C	10y 0.01	95 -0.0366 -0.0243 -	0.021	4 -0.0226 -0.0281 0.0099 -0.0058 -0.0100
C	10z -0.05	28 0.0223 -0.0063 -	0.032	0 0.0176 0.0002 -0.0026 0.0043 -0.0085
C	11x 0.05	17 -0.0184 0.0025 -	0.088	3 0.0814 -0.1378 0.0979 0.0582 -0.0090
C	11y 0.11	77 -0.0923 -0.0640 -	0.028	7 -0.0088 -0.1808 0.1099 0.1184 -0.0197
C	11z -0.05	27 0.0150 -0.0399 -	0.029	9 0.0454 -0.0544 0.0367 0.0992 0.0756
C	12x -0.06	76 0.0157 -0.0181 -	0.079	8 0.0741 -0.0774 0.0496 0.0307 0.0381
C	12y -0.00	47 -0.0247 -0.0157 -	0.009	7 -0.0457 0.0114 -0.0624 -0.0203 0.0521
C	12z 0.04	40 -0.0036 0.0222 -	0.032	2 0.0219 -0.0118 -0.0009 0.0111 -0.0081
C	13x 0.00	48 0.0004 -0.0184 -	0.078	8 0.0738 -0.0978 0.0631 0.0422 0.0330
C	13y -0.04	45 -0.0175 0.0552 -	0.025	5 -0.0249 0.0465 -0.0880 -0.0509 0.0867
C	13z 0.13	57 -0.0248 0.0545 -	0.037	2 0.0308 -0.0259 0.0072 0.0146 -0.0003
C	14x -0.06	50 -0.0578 -0.0571 -	0.056	9 0.0458 -0.0624 0.0299 0.0242 0.0371
C	14y -0.03	39 0.2064 0.0917 -	0.075	4 0.0383 -0.0309 0.0001 -0.0076 0.0329
C	14z 0.22	41 -0.0545 0.0885 -	0.043	2 0.0385 -0.0376 0.0098 0.0190 0.0232
O	15x -0.23	34 -0.2141 -0.0323 -	0.026	6 0.0358 -0.0387 0.0084 0.0112 0.0291
O	15y 0.12	58 0.7767 -0.1589 -	0.174	8 0.0490 -0.0716 0.0475 0.0080 -0.0061
O	15z 0.24	25 -0.1087 0.1239 -	0.042	2 0.0437 -0.0400 0.0071 0.0203 0.0303
O	16x 0.04	90 0.0486 -0.1475 -	0.088	8 0.0430 -0.0737 0.0294 0.0266 0.0627
O	16y -0.22	95 -0.1757 0.4729 -	0.035	9 0.1105 -0.0801 0.0437 0.0188 0.0293
O	16z 0.37	45 -0.0399 0.1127 -	0.066	2 0.0535 -0.0618 0.0193 0.0306 0.0541
N	17x -0.01	30 0.0260 0.0482 -	0.035	0 0.0253 0.0104 -0.0252 -0.1904 -0.0222
N	17y -0.00	61 -0.0080 -0.0149 -	0.003	5 -0.0156 0.0102 0.0124 -0.0544 0.0001
N	17z -0.06	28 0.0243 -0.0069 -	0.025	8 0.0086 0.0091 -0.0224 -0.0161 -0.0028
C	18x -0.00	41 0.0314 0.0668 -	0.039	4 -0.0100 -0.0123 0.0177 -0.0868 -0.1125
C	18y -0.00	15 -0.0091 -0.0092 -	0.005	5 -0.0265 0.0010 0.0187 -0.0250 -0.0231
C	18z -0.06	20 0.0322 0.0001 -	0.024	1 0.0110 0.0122 -0.0046 -0.0046 -0.0178
C	19x -0.02	57 0.0604 0.0971	0.009	3 -0.0863 0.0029 0.0216 0.0039 -0.1271
C	19y -0.01	17 0.0066 0.0015	0.008	3 -0.0393 0.0111 0.0280 -0.0047 -0.0293
C	19z -0.06	95 0.0440 0.0072 -	0.016	0 0.0055 0.0207 0.0041 0.0070 -0.0228
C	20x -0.04	84 0.0697 0.0887	0.051	0 -0.0935 0.0285 -0.0226 -0.0316 0.0051
C	20y -0.02	26 0.0177 0.0025	0.02	2 -0.0339 0.0245 0.0256 -0.0168 0.0017
C	20z -0.06	99 0.0403 0.0041 -	0.01	6 0.0008 0.0201 -0.0080 0.0020 -0.0022
C	21x -0.03	92 0.0440 0.0509	0.023	7 -0.0189 0.0239 -0.0442 -0.1460 0.0587
C	21y -0.01	86 0.0080 -0.0086	0.012	6 -0.0168 0.0210 0.0164 -0.0463 0.0177
C	21z -0.06	27 0.0264 -0.0051 -	0.015	4 0.0026 0.0115 -0.0228 -0.0108 0.0094
C	22x -0.02	40 0.0781 0.1327	0.015	9 -0.1528 -0.0067 0.0707 0.1464 -0.2748
C	22y -0.01	04 0.0091 0.0090	0.009	4 -0.0554 0.0078 0.0380 0.0282 -0.0621
C	22z -0.07	68 0.0587 0.0172 -	0.012	3 0.0038 0.0293 0.0223 0.0228 -0.0510
C	23x -0.07	76 0.1011 0.1142	0.118	6 -0.1768 0.0640 -0.0444 0.0770 0.0849
C	23y -0.03	63 0.0354 0.0113	0.037	9 -0.0437 0.0412 0.0339 0.0042 0.0147
C	23z -0.07	70 0.0492 0.0092	0	7 -0.0089 0.0290 -0.0064 0.0186 0.0079
H	24x -0.02	59 0.0301 0.0306	0.04	3 -0.0490 0.0198 -0.0211 0.0058 0.0485
H	24y -0.01	18 0.0088 -0.0022	0.009	9 0.0011 0.0098 0.0053 -0.0313 0.0193
H	24z -0.02	57 0.0163 0.0034	0.008	5 -0.0096 0.0115 -0.0090 0.0078 0.0216
C	25x -0.09	13 0.1271 0.1477	0.158	7 -0.2653 0.0966 -0.0342 0.2535 0.0754
C	25y -0.04	39 0.0573 0.0403	0.058	8 -0.1069 0.0662 0.0593 0.1535 -0.0322
C	25z -0.07	04 0.0493 0.0109 -	0.021	4 0.0103 0.0248 0.0225 0.0204 -0.0591
N	26x -0.02	01 -0.0076 -0.0210 -	0.019	5 0.0467 0.0602 -0.0543 -0.1995 -0.0246
N	26y -0.00	96 -0.0115 -0.0305	0.002	0 -0.0060 0.0284 0.0162 -0.0635 -0.0006
N	26z -0.05	02 -0.0024 -0.0249 -	0.025	1 -0.0068 -0.0004 -0.0446 -0.0138 -0.0005
C	27x -0.04	65 0.0080 -0.0273	0.038	2 0.0502 0.0061 -0.0465 -0.1666 0.1091
C	27y -0.02	22 0.0028 -0.0268	0.017	1 0.0040 0.0189 0.0195 -0.0543 0.0305
C	27z -0.05	28 0.0038 -0.0227 -	0.015	1 -0.0019 -0.0046 -0.0389 -0.0107 0.0167
C	28x -0.06	54 -0.0077 -0.0832	0.084	7 0.0820 -0.0522 -0.0047 -0.0696 0.1446
C	28y -0.03	16 0.0061 -0.0383	0.029	8 0.0181 0.0065 0.0301 -0.0303 0.0370
C	28z -0.05	06 -0.0060 -0.0330 -	0.009	8 -0.0039 -0.0179 -0.0387 0.0032 0.0217
C	29x -0.04	74 -0.0331 -0.1084	0.053	9 0.0847 -0.0315 0.0252 -0.0111 -0.0057
C	29y -0.02	35 -0.0060 -0.0469	0.021	4 0.0143 0.0096 0.0371 -0.0154 0.0007
C	29z -0.04	29 -0.0183 -0.0397 -	0.014	9 -0.0112 -0.0190 -0.0364 0.0113 0.0046
C	30x -0.01	81 -0.0310 -0.0649 -	0.009	7 0.0536 0.0424 -0.0098 -0.0934 -0.0923
C	30y -0.00	93 -0.0160 -0.0395	0.003	9 -0.0028 0.0239 0.0272 -0.0356 -0.0175
C	30z -0.04	04 -0.0155 -0.0328 -	0.023	2 -0.0130 -0.0077 -0.0407 0.0000 -0.0082
N	31x 0.03	68 -0.0235 0.0119 -	0.095	4 0.0508 0.1239 -0.0621 -0.1047 -0.1120
N	31y 0.01	91 -0.0375 -0.0291 -	0.019	6 -0.0213 0.0251 -0.0099 -0.0322 -0.0222
N	31z -0.03	81 -0.0095 -0.0215 -	0.033	6 -0.0111 0.0017 -0.0475 -0.0037 -0.0159
C	32x 0.02	92 -0.0380 -0.0233 -	0.072	9 -0.0110 0.1187 -0.0442 -0.0620 -0.1716
C	32y 0.01	48 -0.0360 -0.0348 -	0.013	4 -0.0332 0.0266 -0.0019 -0.0218 -0.0391
C	32z -0.03	13 -0.0207 -0.0286 -	0.031	3 -0.0245 -0.0028 -0.0520 0.0050 -0.0216
C	33x 0.04	37 -0.0403 -0.0206 -	0.057	2 -0.0932 0.1065 -0.0553 0.0121 -0.1485
C	33y 0.02	30 -0.0453 -0.0380 -	0.01	8 -0.0616 0.0178 -0.0151 0.0022 -0.0328
C	33z -0.02	68 -0.0278 -0.0314 -	0.031	1 -0.0397 -0.0086 -0.0625 0.0181 -0.0191
C	34x 0.05	56 -0.0225 0.0151 -	0.051	5 -0.0766 0.0860 -0.0707 0.0255 -0.0361
C	34y 0.03	03 -0.0487 -0.0320 -	0.01	8 -0.0626 0.0080 -0.0290 0.0097 -0.0017
C	34z -0.02	82 -0.0195 -0.0245 -	0.029	0 -0.0328 -0.0075 -0.0577 0.0164 -0.0065
C	35x 0.04	85 -0.0127 0.0306 -	0.07	6 0.0117 0.0929 -0.0671 -0.0347 -0.0237
C	35y 0.02	69 -0.0421 -0.0259 -	0.015	0 -0.0364 0.0112 -0.0231 -0.0084 0.0016
C	35z -0.03	31 -0.0083 -0.0177 -	0.028	6 -0.0150 -0.0017 -0.0452 0.0039 -0.0053
C	36x 0.04	36 -0.0575 -0.0527 -	0.041	3 -0.1862 0.1121 -0.0521 0.0736 -0.2494
C	36y 0.02	30 -0.0500 -0.0468 -	0.006	4 -0.0872 0.0194 -0.0142 0.0191 -0.0604
C	36z -0.02	15 -0.0411 -0.0405 -	0.031	1 -0.0592 -0.0163 -0.0771 0.0312 -0.0308
C	37x 0.06	52 -0.0084 0.0309 -	0.01	7 -0.1308 0.0138 -0.0626 0.0806 0.1019
C	37y 0.03	67 -0.0564 -0.0337 -	0.003	7 -0.0860 -0.0155 -0.0416 0.0319 0.0354
C	37z -0.02	79 -0.0182 -0.0229 -	0.025	0 -0.0387 -0.0152 -0.0573 0.0224 0.0074
O	38x 0.08	01 -0.0132 0.0315 -	0.001	8 -0.2903 -0.0806 -0.0707 0.1546 0.2430
O	38y 0.04	66 -0.0733 -0.0442 -	0.004	4 -0.1435 -0.0461 -0.0583 0.0598 0.0762
O	38z -0.02	83 -0.0290 -0.0314 -	0.031	0 -0.0647 -0.0291 -0.0775 0.0382 0.0215
C	39x 0.07	28 0.0136 0.0524	0.041	4 -0.0046 0.0462 -0.0438 0.0488 0.0926
C	39y 0.03	93 -0.0531 -0.0294	0.008	8 -0.0530 -0.0053 -0.0415 0.0267 0.0336
C	39z -0.03	16 -0.0041 -0.0145 -	0.015	8 -0.0155 -0.0067 -0.0412 0.0113 0.0057
C	40x 0.09	41 0.0286 0.0625	0.131	0 0.0212 0.0659 -0.0290 0.0447 0.0751
C	40y 0.04	88 -0.0444 -0.0205	0.053	7 0.0504 0.0151 -0.0238 -0.0092 -0.0115
C	40z 0.00	66 0.0233 0.0040	0.147	0 0.0265 0.0244 -0.0127 0.0019 -0.0265
O	41x 0.14	44 0.0701 0.0966	0.309	0 0.1707 0.1951 -0.0287 0.0780 0.0402
O	41y 0.06	62 -0.0692 -0.0316	0.095	1 -0.0210 -0.1648 0.0574 -0.1711 -0.0807
O	41z 0.01	07 0.0518 0.0178	0.19	9 0.1352 0.2043 -0.0786 0.1333 0.0067
O	42x 0.08	61 0.0033 0.0520	0.048	2 -0.1299 -0.0540 -0.0207 0.0069 0.1203
O	42y 0.05	51 -0.0212 -0.0060	0.066	1 0.2698 0.2706 -0.1151 0.1561 0.0130
O	42z 0.04	58 0.0277 0.0088	0.328	2 -0.0519 -0.1591 0.1030 -0.1897 -0.1294
C	43x 0.09	34 0.0158 0.0544	0.126	1 -0.0995 -0.0446 0.0054 -0.0212 0.0753
C	43y 0.05	47 -0.0110 0.0009	0.087	4 0.3518 0.2853 -0.0999 0.1384 -0.0298
C	43z 0.08	10 0.0524 0.0279	0.469	5 -0.0117 -0.1320 0.1411 -0.2251 -0.1794
C	44x -0.02	01 -0.0217 -0.1648 -	0.053	5 0.0071 -0.0241 -0.0126 0.0020 0.0585
C	44y -0.18	66 0.0861 0.4496 -	0.086	5 0.1672 -0.1579 0.1418 0.0650 -0.0422
C	44z 0.41	52 -0.0666 0.1332 -	0.063	5 0.0542 -0.0670 0.0188 0.0331 0.0788
H	45x 0.02	29 0.0195 -0.0626 -	0.021	3 0.0012 -0.0089 -0.0033 0.0012 0.0216
H	45y -0.09	32 -0.0687 0.2045 -	0.012	4 0.0599 -0.0523 0.0470 0.0232 -0.0118
H	45z 0.14	18 -0.0134 0.0399 -	0.021	6 0.0174 -0.0230 0.0071 0.0113 0.0278
H	46x 0.00	72 0.0039 0.0167 -	0.021	1 0.0016 -0.0250 0.0262 -0.0006 -0.0556
H	46y 0.00	39 -0.0075 -0.0046 -	0.004	8 -0.0093 -0.0087 0.0081 0.0010 -0.0139
H	46z -0.01	86 0.0114 0.0006 -	0.008	2 0.0060 0.0027 0.0044 0.0021 -0.0081
H	47x -0.02	24 0.0146 0.0045	0.029	3 -0.0036 0.0010 -0.0194 -0.0415 0.0675
H	47y -0.01	06 0.0070 -0.0033	0.009	9 -0.0012 0.0076 0.0066 -0.0148 0.0176
H	47z -0.01	87 0.0062 -0.0035 -	0.001	7 -0.0002 0.0012 -0.0093 -0.0025 0.0093
H	48x 0.00	07 -0.0175 -0.0276 -	0.008	3 -0.0029 0.0252 0.0072 -0.0009 -0.0666
H	48y 0.00	01 -0.0087 -0.0144 -	0	2 -0.0070 0.0084 0.0086 -0.0030 -0.0159
H	48z -0.00	83 -0.0098 -0.0121 -	0.007	5 -0.0094 -0.0051 -0.0158 0.0048 -0.0086
H	49x -0.01	72 0.0067 0.0002 -	0.022	1 0.0212 -0.0151 0.0075 0.0050 0.0176
H	49y 0.00	50 -0.0158 -0.0144 -	0.004	0 -0.0095 -0.0192 0.0022 0.0051 0.0001
H	49z -0.02	81 0.0080 -0.0074 -	0.008	2 0.0036 -0.0007 -0.0037 0.0030 0.0036
H	50x 0.02	61 -0.0112 -0.0042 -	0.026	7 0.0266 -0.0576 0.0418 0.0321 -0.0035
H	50y 0.00	49 -0.0128 -0.0090 -	0.004	8 -0.0091 -0.0096 -0.0021 -0.0002 0.0029
H	50z -0.01	68 0.0093 0.0007 -	0.01	7 0.0068 0.0041 0.0015 -0.0026 -0.0085
H	51x 0.01	94 -0.0089 -0.0063 -	0.025	4 0.0284 -0.0553 0.0387 0.0372 0.0107
H	51y 0.03	77 -0.0302 -0.0219 -	0.007	8 -0.0031 -0.0604 0.0343 0.0413 -0.0028
H	51z -0.01	49 0.0042 -0.0127 -	0.008	7 0.0147 -0.0181 0.0130 0.0328 0.0250
H	52x 0.00	09 0.0019 0.0068 -	0.024	1 0.0196 -0.0165 0.0106 -0.0042 -0.0024
H	52y 0.04	20 -0.0301 -0.0205 -	0.009	4 -0.0005 -0.0633 0.0414 0.0432 -0.0089
H	52z -0.01	59 0.0022 -0.0162 -	0.007	6 0.0136 -0.0221 0.0111 0.0377 0.0330
H	53x 0.02	63 -0.0097 0.0008 -	0.027	4 0.0233 -0.0510 0.0382 0.0207 -0.0158
H	53y 0.04	02 -0.0285 -0.0190 -	0.009	5 -0.0004 -0.0596 0.0400 0.0400 -0.0099
H	53z -0.01	43 0.0047 -0.0122 -	0.009	1 0.0159 -0.0181 0.0148 0.0333 0.0241
H	54x -0.04	21 0.0088 0.0003 -	0.025	5 0.0215 -0.0129 0.0061 0.0033 0.0180
H	54y -0.00	10 -0.0049 -0.0063 -	0	7 -0.0163 0.0053 -0.0215 -0.0053 0.0162
H	54z 0.02	14 0.0007 0.0020 -	0.006	1 0.0027 -0.0043 -0.0014 0.0059 -0.0035
H	55x -0.02	75 0.0055 -0.0184 -	0.022	7 0.0202 -0.0288 0.0208 0.0132 0.0051
H	55y 0.00	27 -0.0056 -0.0123 -	0	3 -0.0165 0.0007 -0.0171 -0.0027 0.0120
H	55z 0.00	41 -0.0032 0.0112 -	0.012	3 0.0100 -0.0027 0.0010 0.0008 -0.0007
H	56x 0.02	07 -0.0194 -0.0107 -	0.018	5 0.0164 -0.0314 0.0181 0.0147 0.0096
H	56y -0.01	59 -0.0305 0.0145 -	0.003	0 -0.0139 0.0270 -0.0395 -0.0236 0.0357
H	56z 0.02	98 -0.0324 0.0162 -	0.006	7 0.0025 0.0093 -0.0144 -0.0069 0.0122
H	57x 0.01	27 0.0240 0.0102 -	0.03	7 0.0320 -0.0374 0.0282 0.0159 0.0076
H	57y -0.01	77 -0.0142 0.0215 -	0.007	3 -0.0082 0.0233 -0.0345 -0.0222 0.0335
H	57z 0.05	21 0.0189 0.0159 -	0.015	4 0.0158 -0.0254 0.0194 0.0161 -0.0123
H	58x -0.01	21 0.0296 0.0458	0.017	1 -0.0660 0.0088 0.0202 0.0821 -0.0741
H	58y -0.00	53 0.0046 0.0020	0.004	8 -0.0134 0.0064 0.0091 0.0032 -0.0069
H	58z -0.02	63 0.0216 0.0080	0.003	8 -0.0072 0.0165 0.0050 0.0216 -0.0042
H	59x -0.00	16 0.0193 0.0384 -	0.006	3 -0.0363 -0.0143 0.0308 0.0324 -0.1157
H	59y -0.00	01 -0.0031 -0.0033 -	0.002	0 -0.0060 -0.0021 0.0052 -0.0134 -0.0064
H	59z -0.02	59 0.0209 0.0075	0.003	3 -0.0067 0.0158 0.0044 0.0201 -0.0038
H	60x -0.03	28 0.0436 0.0482	0.061	1 -0.0955 0.0368 -0.0154 0.0992 0.0427
H	60y -0.01	56 0.0201 0.0129	0.02	4 -0.0312 0.0222 0.0186 0.0444 -0.0061
H	60z -0.02	23 0.0164 0.0043 -	0.002	9 0.0002 0.0094 0.0062 0.0096 -0.0131
H	61x -0.02	35 0.0365 0.0456	0.041	0 -0.0801 0.0273 -0.0023 0.0907 -0.0003
H	61y -0.01	17 0.0186 0.0178	0.018	9 -0.0464 0.0224 0.0221 0.0815 -0.0243
H	61z -0.01	68 0.0121 0.0023 -	0.015	3 0.0110 0.0034 0.0141 0.0011 -0.0385
H	62x -0.00	68 0.0231 0.0395	0.004	6 -0.0462 -0.0024 0.0222 0.0467 -0.0849
H	62y -0.00	33 0.0071 0.0108	0.005	7 -0.0327 0.0019 0.0210 0.0431 -0.0481
H	62z -0.01	63 0.0118 0.0017 -	0.017	1 0.0172 -0.0053 0.0145 -0.0193 -0.0438
H	63x 0.01	24 -0.0184 -0.0170 -	0.015	2 -0.0558 0.0449 -0.0187 0.0178 -0.1064
H	63y 0.00	62 -0.0172 -0.0195	0	2 -0.0426 0.0113 -0.0036 0.0157 -0.0475
H	63z -0.00	68 -0.0151 -0.0141 -	0.017	5 -0.0157 0.0232 -0.0311 -0.0030 -0.0813
H	64x 0.01	22 -0.0206 -0.0204 -	0.015	5 -0.0642 0.0513 -0.0202 0.0212 -0.1311
H	64y 0.00	58 -0.0110 -0.0084 -	0.005	4 -0.0094 0.0102 -0.0039 -0.0068 -0.0130
H	64z -0.00	49 -0.0110 -0.0110 -	0.001	6 -0.0213 -0.0305 -0.0169 0.0216 0.0530
H	65x 0.01	35 -0.0150 -0.0155 -	0.002	1 -0.0640 0.0043 -0.0067 0.0393 -0.0071
H	65y 0.00	80 -0.0164 -0.0147	0	5 -0.0299 -0.0040 -0.0049 0.0117 0.0004
H	65z -0.00	57 -0.0126 -0.0122 -	0.008	0 -0.0190 -0.0087 -0.0226 0.0116 -0.0015
H	66x 0.02	70 0.0089 0.0190	0.037	7 0.0144 0.0202 -0.0074 0.0110 0.0212
H	66y 0.01	23 -0.0187 -0.0112	0.002	1 -0.0361 -0.0078 -0.0157 0.0147 0.0146
H	66z -0.01	59 -0.0044 -0.0066 -	0.03	8 -0.0088 -0.0053 -0.0152 0.0021 0.0042
H	67x 0.02	66 0.0085 0.0180	0.036	0 0.0116 0.0268 -0.0118 0.0201 0.0228
H	67y 0.01	58 -0.0005 0.0018	0.026	1 0.1249 0.1076 -0.0373 0.0570 -0.0071
H	67z 0.02	52 0.0245 0.0131	0.148	1 0.0336 0.0255 0.0194 -0.0184 -0.0401
H	68x 0.02	18 -0.0024 0.0112	0.011	5 -0.0649 -0.0452 0.0051 -0.0187 0.0299
H	68y 0.01	45 0.0028 0.0034	0.022	6 0.1444 0.1410 -0.0513 0.0845 0.0021
H	68z 0.03	07 0.0141 0.0085	0.165	4 -0.0242 -0.0848 0.0677 -0.1129 -0.0749
H	69x 0.03	67 0.0102 0.0199	0.079	4 -0.0319 -0.0218 0.0170 -0.0269 0.0061
H	69y 0.01	87 -0.0101 -0.0030	0.033	6 0.0633 0.0125 0.0009 -0.0187 -0.0292
H	69z 0.02	36 0.0130 0.0070	0.135	3 -0.0131 -0.0557 0.0475 -0.0789 -0.0562
H	70x -0.04	46 -0.0388 -0.0061 -	0.011	1 0.0131 -0.0155 0.0076 0.0058 0.0062
H	70y -0.03	62 0.1007 0.1062 -	0.038	9 0.0550 -0.0571 0.0552 0.0247 -0.0232
H	70z 0.15	67 0.0784 -0.0057 -	0.035	6 0.0183 -0.0283 0.0162 0.0139 0.0152
H	71x -0.00	82 -0.0124 -0.0830 -	0.009	3 -0.0147 0.0120 -0.0235 -0.0100 0.0239
H	71y -0.03	17 0.0906 0.0915 -	0.035	3 0.0463 -0.0473 0.0439 0.0193 -0.0165
H	71z 0.08	27 -0.1294 0.0893	0	7 0.0131 -0.0099 -0.0065 0.0050 0.0323
C	72x -0.09	86 0.0019 -0.1105	0.157	4 0.1078 -0.1338 0.0130 -0.0159 0.3275
C	72y -0.04	68 0.0199 -0.0409	0.049	2 0.0322 0.0013 0.0565 -0.0223 0.0936
C	72z -0.05	58 -0.0032 -0.0359 -	0	4 0.0004 -0.0261 -0.0335 0.0094 0.0463
H	73x -0.03	19 -0.0030 -0.0434	0.053	7 0.0406 -0.0612 -0.0135 0.0232 0.0739
H	73y -0.01	51 0.0054 -0.0154	0.016	5 0.0132 -0.0052 0.0125 0.0027 0.0184
H	73z -0.01	62 -0.0032 -0.0134	0.002	5 0.0009 -0.0159 -0.0168 0.0091 0.0120
H	74x -0.03	00 0.0048 -0.0258	0.048	0 0.0265 -0.0303 0.0202 -0.0215 0.1366
H	74y -0.01	43 0.0033 -0.0179	0.015	9 0.0147 -0.0095 0.0053 0.0093 0.0035
H	74z -0.02	30 0.0025 -0.0146	0.012	7 0.0059 -0.0192 -0.0030 0.0111 0.0476
H	75x -0.03	16 0.0022 -0.0331	0.052	2 0.0325 -0.0441 0.0081 -0.0034 0.1185
H	75y -0.01	49 0.0118 -0.0028	0.014	9 0.0031 0.0155 0.0389 -0.0300 0.0742
H	75z -0.01	05 -0.0015 -0.0039 -	0.013	3 -0.0054 0.0106 -0.0080 -0.0107 -0.0133
C	76x -0.05	64 -0.0598 -0.1737	0.086	0 0.1183 -0.0835 0.1234 0.1736 -0.0810
C	76y -0.02	84 -0.0076 -0.0602	0.03	4 0.0272 -0.0097 0.0428 0.0288 -0.0250
C	76z -0.03	66 -0.0333 -0.0519 -	0.015	5 -0.0212 -0.0055 0.0180 0.0265 0.0187
H	77x -0.01	12 -0.0220 -0.0510	0.012	1 0.0204 0.0360 0.1365 0.0401 -0.0035
H	77y -0.00	55 -0.0093 -0.0256	0.005	2 0.0024 0.0254 0.0825 0.0232 -0.0018
H	77z -0.01	35 -0.0103 -0.0201	0.004	8 0.0027 -0.0370 -0.0378 0.0275 -0.0088
H	78x -0.02	26 -0.0149 -0.0556	0.041	4 0.0522 -0.0928 -0.0608 0.0796 -0.0525
H	78y -0.01	08 -0.0026 -0.0235	0.013	6 0.0150 -0.0150 0.0107 0.0311 -0.0221
H	78z -0.01	49 -0.0081 -0.0191	0.006	6 0.0061 -0.0465 -0.0560 0.0290 -0.0145
C	79x -0.06	09 -0.0783 -0.2162	0.103	6 0.1372 -0.1016 0.2231 0.3017 -0.1302
C	79y -0.03	44 0.0238 -0.0112	0.035	4 0.0352 -0.1060 -0.2629 -0.0903 -0.0152
C	79z 0.00	16 -0.0528 -0.0243 -	0.106	4 -0.1272 0.3735 0.5546 -0.1417 0.1939
H	80x -0.01	14 -0.0253 -0.0579	0.013	9 0.0220 0.0385 0.1613 0.0595 -0.0096
H	80y -0.00	75 0.0074 0.0029	0.005	7 0.0035 -0.0200 -0.0780 -0.0495 0.0098
H	80z 0.00	50 -0.0169 -0.0029 -	0.042	2 -0.0496 0.1545 0.2237 -0.0632 0.0770
H	81x -0.01	94 -0.0285 -0.0767	0.036	7 0.0469 -0.0392 0.0916 0.1306 -0.0551
H	81y -0.01	09 0.0062 -0.0065	0.012	2 0.0130 -0.0341 -0.0714 -0.0146 -0.0107
H	81z 0.00	15 -0.0184 -0.0101 -	0.03	3 -0.0382 0.1090 0.1708 -0.0356 0.0583
H	82x -0.02	30 -0.0183 -0.0627	0.043	4 0.0545 -0.0918 -0.0373 0.1003 -0.0594
H	82y -0.01	28 0.0141 0.0049	0.014	1 0.0159 -0.0598 -0.1486 -0.0419 -0.0098
H	82z 0.00	34 -0.0148 -0.0020 -	0.04	2 -0.0462 0.1448 0.2054 -0.0619 0.0718
Mo	de 1	6 17 18	19	20 21 22 23 24
Sy	mm
Fr	eq 61	.5 63.9 75.5	77	5 88.8 90.1 93.2 98.9 105.6
IR	Int 0.	00 0.00 0.00	0	0 0.00 0.00 0.00 0.00 0.00
Zp	t l 0.740	68 0.72662 0.66836 0	0.6595	1 0.61632 0.61184 0.60148 0.58373 0.56500
Mg	1x -0.02	44 0.0417 -0.0968 -	0.131	4 0.0362 -0.0944 0.0360 -0.1045 0.0887
Mg	1y -0.01	49 -0.0143 -0.0623 -	0.038	4 0.0088 -0.0441 -0.0108 -0.0579 -0.0214
Mg	1z -0.00	99 0.0102 0.0045 -	0.028	1 0.0136 -0.0290 -0.0212 -0.0145 -0.0004
C	2x -0.05	80 0.0921 0.0298 -	0.05	1 0.0268 -0.1322 0.0291 0.0670 -0.0826
C	2y -0.02	34 -0.0079 -0.0320 -	0.015	1 0.0122 -0.0465 0.0069 -0.0034 -0.0563
C	2z -0.01	55 0.0096 -0.0085 -	0.011	8 0.0098 -0.0309 0.0094 0.0063 -0.0117
C	3x -0.11	58 -0.1464 0.0175	0.003	6 0.0069 -0.0017 0.0828 -0.0889 0.1091
C	3y -0.03	74 -0.0636 -0.0160 -	0.001	0 0.0020 -0.0094 -0.0099 -0.0432 -0.0109
C	3z -0.02	20 0.0009 0.0365 -	0.003	7 -0.0042 -0.0058 -0.0275 -0.0071 0.0173
C	4x 0.08	94 -0.0578 0.0196	0.003	0 -0.0281 -0.0028 -0.0663 -0.0462 0.0868
C	4y 0.01	59 -0.0158 0.0086 -	0	9 -0.0157 -0.0040 -0.0514 -0.0292 0.0024
C	4z 0.00	80 0.0026 0.0248 -	0.005	7 0.0004 -0.0078 -0.0455 -0.0100 0.0007
C	5x 0.08	81 0.0602 -0.0616 -	0.078	1 0.0039 0.1042 0.0088 0.0588 -0.0237
C	5y 0.01	50 -0.0011 -0.0394 -	0.02	6 -0.0056 0.0163 -0.0121 -0.0023 -0.0315
C	5z 0.00	35 -0.0027 -0.0223 -	0.017	1 0.0059 0.0033 0.0248 -0.0144 -0.0211
N	6x -0.08	59 0.0363 -0.0530	0.001	3 0.0200 -0.0462 0.0539 -0.0650 0.0325
N	6y -0.02	52 -0.0205 -0.0447 -	0.005	2 0.0091 -0.0294 -0.0112 -0.0251 -0.0255
N	6z -0.01	25 0.0112 0.0050 -	0.01	6 0.0062 -0.0277 -0.0146 0.0093 0.0157
C	7x -0.05	29 0.0762 -0.0277	0.019	4 0.0096 -0.0364 0.0176 0.0075 -0.0147
C	7y -0.02	12 -0.0096 -0.0442	0	7 0.0079 -0.0271 0.0008 -0.0098 -0.0341
C	7z -0.01	22 0.0137 0.0012 -	0.006	4 0.0069 -0.0252 -0.0107 0.0150 0.0102
C	8x 0.00	08 0.0605 -0.0451	0.08	7 -0.0145 0.0692 -0.0149 -0.0130 -0.0189
C	8y -0.01	83 -0.0132 -0.0577	0.017	8 0.0062 -0.0070 0.0049 -0.0046 -0.0267
C	8z -0.00	12 0.0118 0.0107 -	0.006	5 0.0029 -0.0201 -0.0251 0.0146 0.0130
C	9x 0.10	11 -0.0264 -0.0279 -	0.004	2 0.0056 -0.0011 0.0163 0.0434 0.0871
C	9y 0.04	95 -0.0527 -0.0457 -	0.021	0 0.0114 -0.0325 0.0006 0.0335 0.0219
C	9z 0.02	12 0.0167 0.0202 -	0.003	4 -0.0037 -0.0063 -0.0472 0.0259 0.0102
C	10x -0.05	48 -0.0474 -0.0267	0.01	3 0.0105 -0.0077 0.0612 -0.0694 0.0757
C	10y -0.01	60 -0.0438 -0.0352 -	0.002	5 0.0048 -0.0172 -0.0058 -0.0270 -0.0111
C	10z -0.00	85 0.0084 0.0214 -	0.004	7 -0.0004 -0.0122 -0.0290 0.0067 0.0157
C	11x 0.14	45 -0.0348 -0.0275 -	0.022	1 0.0088 -0.0151 0.0106 0.0843 0.1142
C	11y 0.33	65 -0.1540 -0.0340 -	0.171	5 0.0431 -0.1573 -0.0066 0.2933 0.2371
C	11z 0.17	09 0.0662 0.0149 -	0.008	7 -0.0130 0.0068 -0.1215 0.1634 0.0076
C	12x 0.01	54 0.0621 -0.0564	0.11	0 -0.0266 0.1252 -0.0321 -0.0364 -0.0515
C	12y -0.11	48 0.0359 -0.0752	0.059	4 0.0057 -0.0027 0.0048 0.0054 -0.0359
C	12z 0.02	32 -0.0123 0.0296 -	0.065	7 0.0208 -0.1014 -0.0014 0.0423 0.0599
C	13x 0.06	66 0.0386 -0.0380	0.069	4 -0.0235 0.1107 -0.0122 -0.1335 -0.1526
C	13y -0.27	78 0.1280 -0.1545	0.214	6 -0.0062 0.0607 -0.0507 0.3014 0.2742
C	13z 0.02	63 -0.0075 0.0255 -	0.062	2 0.0214 -0.1030 0.0050 0.0331 0.0548
C	14x 0.02	07 0.0481 -0.0503	0.072	5 -0.0154 0.0781 -0.0177 -0.0671 -0.0873
C	14y -0.09	84 0.0577 -0.0752	0.103	3 -0.0035 0.0346 -0.0262 0.1469 0.1373
C	14z -0.00	08 0.0183 -0.0026 -	0.001	4 0.0067 -0.0339 -0.0032 0.0159 0.0272
O	15x 0.00	72 0.0425 -0.0474	0.035	3 0.0038 -0.0043 -0.0160 0.0066 -0.0031
O	15y 0.00	50 0.0195 -0.0212	0.023	7 0.0029 -0.0033 -0.0100 0.0575 0.0594
O	15z -0.01	09 0.0249 -0.0082	0.005	8 0.0073 -0.0367 -0.0054 0.0285 0.0405
O	16x -0.00	57 0.0819 -0.0816	0.139	0 -0.0320 0.1563 -0.0295 -0.0991 -0.1381
O	16y -0.05	62 0.0450 -0.0772	0.112	4 -0.0104 0.0668 -0.0285 0.1261 0.1193
O	16z -0.02	50 0.0522 -0.0351	0.079	5 -0.0163 0.0709 -0.0166 -0.0302 -0.0384
N	17x -0.05	22 -0.1167 0.0016 -	0.03	9 0.0080 -0.0410 -0.0469 -0.1722 0.1934
N	17y -0.02	01 -0.0411 -0.0173 -	0.01	5 -0.0003 -0.0183 -0.0354 -0.0784 0.0161
N	17z -0.01	25 -0.0033 0.0315 -	0.01	1 -0.0012 -0.0147 -0.0644 -0.0167 0.0176
C	18x -0.11	67 -0.1491 0.0365 -	0.007	9 0.0030 -0.0150 0.0211 -0.0858 0.1102
C	18y -0.03	58 -0.0512 -0.0107 -	0.004	2 0.0003 -0.0117 -0.0197 -0.0540 -0.0072
C	18z -0.02	28 -0.0021 0.0424 -	0.005	6 -0.0036 -0.0076 -0.0395 -0.0024 0.0188
C	19x -0.12	07 -0.1444 0.0733	0.006	1 -0.0104 0.0020 -0.0190 0.0324 0.0002
C	19y -0.03	81 -0.0437 0.0085 -	0	7 -0.0052 -0.0046 -0.0222 -0.0218 -0.0263
C	19z -0.02	60 0.0053 0.0590 -	0.004	0 -0.0085 -0.0022 -0.0263 0.0151 0.0182
C	20x -0.00	93 -0.0661 0.0332 -	0.001	4 -0.0152 -0.0178 -0.1667 -0.0053 0.0198
C	20y -0.01	19 -0.0166 0.0095 -	0.002	4 -0.0086 -0.0059 -0.0434 -0.0296 -0.0060
C	20z -0.00	93 0.0101 0.0492 -	0.004	7 -0.0082 -0.0070 -0.0647 0.0118 0.0099
C	21x 0.02	02 -0.0735 0.0113 -	0.014	8 -0.0102 -0.0285 -0.1298 -0.0968 0.1192
C	21y -0.00	21 -0.0213 -0.0011 -	0.006	1 -0.0064 -0.0105 -0.0461 -0.0533 0.0120
C	21z -0.00	10 0.0034 0.0315 -	0.007	3 -0.0033 -0.0119 -0.0734 -0.0061 0.0077
C	22x -0.23	62 -0.2001 0.1508	0.03	4 -0.0217 0.0463 0.1151 0.2492 -0.1945
C	22y -0.06	35 -0.0570 0.0227	0.004	7 -0.0070 0.0047 0.0079 0.0248 -0.0720
C	22z -0.05	26 0.0003 0.0998	0	9 -0.0174 0.0107 0.0033 0.0658 0.0007
C	23x 0.10	48 0.0896 -0.0367 -	0.007	0 -0.0135 -0.0267 -0.3352 0.0450 -0.0862
C	23y 0.00	47 0.0221 0.0210 -	0.002	1 -0.0165 0.0010 -0.0204 -0.0141 0.0095
C	23z 0.00	52 0.0383 0.0476 -	0.005	5 -0.0103 -0.0047 -0.0580 0.0185 0.0134
H	24x 0.04	49 0.0137 -0.0012	0.002	1 -0.0133 -0.0140 -0.2187 0.0400 -0.0674
H	24y 0.00	02 -0.0292 0.0324	0.005	6 -0.0174 -0.0036 -0.1106 0.0237 -0.0266
H	24z 0.02	07 0.0212 0.0068 -	0	9 -0.0057 -0.0065 -0.0948 0.0195 -0.0285
C	25x 0.17	57 0.3241 -0.1726 -	0.036	3 0.0337 -0.0152 0.0048 -0.0468 0.0000
C	25y 0.02	64 0.2060 -0.0729 -	0.027	9 0.0266 0.0238 0.4360 -0.1138 0.1539
C	25z -0.06	02 0.0140 0.0838 -	0.007	2 -0.0052 0.0173 0.2246 -0.0162 0.1315
N	26x 0.09	94 0.0119 -0.0664 -	0.08	5 -0.0152 0.0374 0.0069 -0.0387 0.0830
N	26y 0.01	83 -0.0087 -0.0302 -	0.022	7 -0.0136 0.0022 -0.0180 -0.0314 -0.0089
N	26z 0.00	79 0.0022 -0.0020 -	0.018	4 0.0109 -0.0029 -0.0022 -0.0217 -0.0073
C	27x 0.08	97 -0.0414 0.0029 -	0.008	9 -0.0322 0.0251 0.0391 -0.0085 0.0555
C	27y 0.01	70 -0.0133 0.0007 -	0.004	0 -0.0126 0.0032 -0.0216 -0.0208 -0.0086
C	27z 0.00	73 -0.0019 0.0125 -	0.007	6 0.0120 -0.0023 -0.0064 -0.0142 -0.0084
C	28x 0.05	36 -0.0562 0.0442	0.038	0 -0.0545 0.0339 0.1242 0.0617 -0.0199
C	28y 0.00	96 -0.0118 0.0209	0.008	4 -0.0103 0.0091 -0.0182 0.0015 -0.0291
C	28z 0.00	09 -0.0095 0.0078 -	0.002	2 0.0036 -0.0034 0.0216 -0.0105 -0.0208
C	29x 0.02	16 -0.0004 -0.0170 -	0.021	9 -0.0285 0.0492 0.0627 0.0312 -0.0045
C	29y 0.00	12 -0.0021 -0.0021 -	0.007	2 -0.0088 0.0114 -0.0220 -0.0077 -0.0277
C	29z -0.00	45 -0.0091 -0.0121 -	0.01	7 -0.0060 -0.0047 0.0331 -0.0181 -0.0221
C	30x 0.06	50 0.0349 -0.0668 -	0.078	0 -0.0106 0.0628 0.0174 0.0048 0.0288
C	30y 0.01	03 -0.0016 -0.0294 -	0.021	8 -0.0126 0.0088 -0.0138 -0.0186 -0.0202
C	30z 0.00	19 -0.0020 -0.0144 -	0.017	6 0.0034 -0.0007 0.0195 -0.0200 -0.0161
N	31x 0.00	63 0.1395 -0.0621 -	0.143	3 0.0653 -0.1309 0.0634 0.1429 -0.1753
N	31y -0.00	77 0.0099 -0.0568 -	0.038	5 0.0162 -0.0527 0.0074 0.0185 -0.0754
N	31z -0.00	80 0.0136 -0.0150 -	0.024	3 0.0146 -0.0272 0.0203 0.0031 -0.0337
C	32x 0.08	04 0.0797 -0.0349 -	0.071	1 0.0318 0.0304 0.0279 0.1087 -0.0949
C	32y 0.01	30 -0.0025 -0.0446 -	0.018	3 0.0065 -0.0085 -0.0040 0.0127 -0.0500
C	32z 0.00	23 0.0017 -0.0147 -	0.015	8 0.0116 -0.0040 0.0238 -0.0068 -0.0295
C	33x 0.11	00 0.0157 0.0425	0.017	1 0.0097 0.1027 0.0052 0.0820 -0.0404
C	33y 0.02	13 -0.0240 -0.0263	0.004	8 0.0035 0.0143 -0.0060 0.0015 -0.0396
C	33z 0.00	59 -0.0082 -0.0061 -	0.006	2 0.0098 0.0089 0.0279 -0.0178 -0.0267
C	34x 0.03	07 0.0267 0.0570 -	0.019	1 0.0236 -0.0453 0.0244 0.0811 -0.0823
C	34y -0.00	01 -0.0250 -0.0249 -	0.006	0 0.0096 -0.0227 0.0050 -0.0027 -0.0552
C	34z -0.00	38 -0.0033 0.0001 -	0.009	5 0.0111 -0.0094 0.0236 -0.0144 -0.0283
C	35x -0.02	12 0.0973 0.0043 -	0.087	1 0.0490 -0.1485 0.0501 0.1113 -0.1422
C	35y -0.01	42 -0.0042 -0.0396 -	0.024	2 0.0149 -0.0539 0.0098 0.0102 -0.0670
C	35z -0.01	07 0.0085 -0.0075 -	0.016	9 0.0128 -0.0285 0.0180 0.0013 -0.0272
C	36x 0.25	64 -0.0723 0.1321	0.284	6 -0.0392 0.2686 -0.0449 0.0072 0.1101
C	36y 0.06	14 -0.0484 -0.0022	0.078	1 -0.0101 0.0595 -0.0197 -0.0194 0.0013
C	36z 0.02	24 -0.0258 -0.0024	0.02	0 0.0097 0.0370 0.0340 -0.0361 -0.0194
C	37x -0.03	09 -0.0462 0.1045 -	0.043	5 -0.0092 -0.0288 -0.0013 -0.0370 0.0397
C	37y -0.01	54 -0.0481 -0.0064 -	0.012	6 0.0014 -0.0064 0.0080 -0.0538 -0.0342
C	37z -0.01	04 -0.0090 0.0094 -	0.011	8 0.0067 -0.0046 0.0217 -0.0313 -0.0149
O	38x -0.08	09 -0.1630 0.2154 -	0.102	2 -0.0619 0.0718 -0.0402 -0.2404 0.2633
O	38y -0.02	92 -0.0906 0.0201 -	0.029	6 -0.0106 0.0276 0.0062 -0.1308 0.0079
O	38z -0.01	52 -0.0265 0.0217 -	0.019	6 0.0049 0.0116 0.0292 -0.0703 -0.0091
C	39x -0.04	74 0.0205 0.0743 -	0.044	4 0.0060 -0.1029 0.0081 0.0308 -0.0296
C	39y -0.01	97 -0.0327 -0.0151 -	0.012	3 0.0060 -0.0234 0.0129 -0.0391 -0.0558
C	39z -0.01	40 0.0005 -0.0023 -	0.011	0 0.0076 -0.0212 0.0128 -0.0081 -0.0107
C	40x -0.03	52 -0.0139 0.0479 -	0.036	5 0.0028 -0.0874 0.0042 0.0263 -0.0165
C	40y -0.01	22 0.0857 0.1039 -	0.016	6 -0.0001 -0.0140 0.0037 -0.0158 -0.0443
C	40z 0.00	82 -0.0669 -0.0657	0.008	3 0.0023 0.0149 0.0064 -0.0200 0.0139
O	41x -0.00	41 -0.0907 -0.0111 -	0.016	7 -0.0021 -0.0440 -0.0018 0.0265 0.0153
O	41y -0.02	57 0.3713 0.4004 -	0.04	8 -0.0170 -0.0097 -0.0199 -0.0023 -0.0097
O	41z 0.02	97 -0.3086 -0.3108	0.033	9 0.0141 0.0299 0.0238 -0.0368 -0.0054
O	42x -0.07	20 0.0322 0.0738 -	0.06	3 0.0113 -0.1570 0.0148 0.0340 -0.0605
O	42y 0.01	70 -0.0723 0.0091 -	0.002	2 -0.0004 0.0184 0.0071 -0.0260 -0.0347
O	42z 0.01	25 0.1190 0.0744	0.012	0 -0.0096 0.0525 -0.0130 -0.0155 0.0559
C	43x -0.05	15 -0.0167 -0.0443 -	0.032	4 0.0187 -0.1244 0.0213 0.0372 -0.0821
C	43y 0.03	36 0.1055 0.3461 -	0.022	5 -0.0422 0.0960 -0.0430 -0.0439 0.1329
C	43z 0.03	64 0.0154 -0.1547	0.053	9 0.0084 0.0811 0.0040 -0.0000 -0.0036
C	44x -0.05	99 0.0792 -0.0847	0.115	1 -0.0124 0.0730 -0.0285 0.0338 0.0122
C	44y 0.17	54 -0.0493 0.0422 -	0.053	3 -0.0071 0.0243 0.0129 -0.1741 -0.1721
C	44z -0.06	03 0.0823 -0.0713	0.164	9 -0.0404 0.1839 -0.0318 -0.0588 -0.0912
H	45x -0.02	25 0.0289 -0.0296	0.047	2 -0.0079 0.0405 -0.0104 -0.0016 -0.0136
H	45y 0.05	62 -0.0163 0.0104 -	0.011	4 -0.0037 0.0150 0.0026 -0.0474 -0.0427
H	45z -0.02	17 0.0297 -0.0264	0.063	4 -0.0166 0.0757 -0.0118 -0.0284 -0.0429
H	46x -0.03	38 -0.0589 0.0135	0.002	7 0.0003 0.0052 0.0298 -0.0140 0.0294
H	46y -0.01	10 -0.0244 -0.0021	0	2 0.0001 -0.0013 -0.0019 -0.0078 -0.0042
H	46z -0.00	64 0.0016 0.0122 -	0	4 -0.0016 0.0004 -0.0054 -0.0047 0.0048
H	47x 0.03	67 -0.0161 0.0139	0.009	8 -0.0084 0.0017 -0.0245 -0.0007 0.0139
H	47y 0.00	73 -0.0040 0.0073	0.002	2 -0.0091 -0.0014 -0.0261 -0.0014 -0.0024
H	47z 0.00	37 0.0010 0.0088 -	0	5 -0.0013 -0.0022 -0.0162 -0.0004 -0.0013
H	48x 0.03	08 0.0131 -0.0144 -	0.015	6 -0.0034 0.0561 -0.0021 0.0177 -0.0019
H	48y 0.00	58 -0.0011 -0.0098 -	0.004	2 -0.0031 0.0120 -0.0049 -0.0007 -0.0080
H	48z 0.00	17 -0.0030 -0.0092 -	0.003	6 0.0022 0.0032 0.0075 -0.0033 -0.0049
H	49x -0.01	07 0.0288 -0.0162	0.038	0 -0.0082 0.0359 -0.0104 -0.0099 -0.0178
H	49y 0.00	67 -0.0121 -0.0182	0.004	5 0.0015 0.0035 0.0029 -0.0021 -0.0040
H	49z -0.00	61 0.0105 -0.0023	0.013	9 -0.0036 0.0143 -0.0131 -0.0027 -0.0079
H	50x 0.08	49 -0.0223 -0.0060 -	0.025	9 0.0060 -0.0186 0.0004 0.0567 0.0561
H	50y -0.00	83 -0.0059 -0.0151	0.006	1 0.0011 -0.0002 0.0010 -0.0075 -0.0092
H	50z -0.00	92 -0.0027 0.0089 -	0.001	8 -0.0008 -0.0033 -0.0091 -0.0082 0.0040
H	51x 0.08	70 -0.0050 -0.0085 -	0.015	3 0.0024 -0.0084 -0.0128 0.0677 0.0445
H	51y 0.11	56 -0.0467 -0.0133 -	0.055	3 0.0143 -0.0499 -0.0025 0.1042 0.0777
H	51z 0.05	77 0.0211 0.0050 -	0.003	6 -0.0043 0.0019 -0.0396 0.0548 0.0032
H	52x -0.01	86 0.0064 -0.0097	0.022	1 -0.0030 0.0189 0.0084 -0.0330 -0.0089
H	52y 0.12	57 -0.0563 -0.0077 -	0.066	0 0.0158 -0.0596 -0.0025 0.1113 0.0929
H	52z 0.06	59 0.0286 0.0002	0	3 -0.0048 0.0065 -0.0433 0.0650 -0.0025
H	53x 0.06	49 -0.0334 -0.0053 -	0.029	0 0.0087 -0.0258 0.0124 0.0460 0.0681
H	53y 0.11	73 -0.0550 -0.0065 -	0.063	1 0.0150 -0.0573 -0.0025 0.1027 0.0885
H	53z 0.06	00 0.0196 0.0068 -	0.005	9 -0.0042 -0.0001 -0.0408 0.0561 0.0062
H	54x -0.02	55 0.0335 -0.0299	0.058	7 -0.0104 0.0503 -0.0187 0.0292 0.0238
H	54y -0.03	04 0.0076 -0.0168	0.009	2 0.0024 -0.0050 0.0061 -0.0216 -0.0362
H	54z 0.02	11 -0.0125 0.0194 -	0.038	5 0.0079 -0.0395 0.0088 -0.0308 -0.0286
H	55x 0.02	42 0.0082 -0.0112	0.022	5 -0.0087 0.0402 -0.0085 -0.0336 -0.0392
H	55y -0.01	55 -0.0001 -0.0115 -	0.002	3 0.0033 -0.0093 0.0093 -0.0390 -0.0536
H	55z -0.00	80 0.0060 -0.0026	0.002	2 0.0036 -0.0169 -0.0103 0.0550 0.0630
H	56x 0.03	15 0.0037 -0.0065	0.007	9 -0.0059 0.0279 0.0033 -0.0731 -0.0817
H	56y -0.12	07 0.0559 -0.0637	0.093	6 -0.0036 0.0288 -0.0239 0.1378 0.1290
H	56z -0.04	32 0.0220 -0.0162	0.022	4 0.0038 -0.0156 -0.0113 0.0791 0.0853
H	57x 0.02	85 0.0112 -0.0089	0.021	7 -0.0085 0.0387 -0.0043 -0.0403 -0.0431
H	57y -0.11	64 0.0556 -0.0618	0.093	4 -0.0040 0.0298 -0.0250 0.1423 0.1359
H	57z 0.06	05 -0.0269 0.0313 -	0.059	0 0.0083 -0.0428 0.0148 -0.0646 -0.0588
H	58x -0.04	63 0.0074 0.0043 -	0	5 0.0083 0.0171 0.1718 0.0212 0.0052
H	58y -0.00	76 -0.0007 -0.0007 -	0.001	8 -0.0000 -0.0003 0.0169 -0.0150 0.0068
H	58z 0.00	28 0.0418 0.0055 -	0.006	3 0.0032 0.0036 0.0758 -0.0203 0.0486
H	59x -0.11	44 -0.1340 0.0989	0.022	9 -0.0230 0.0193 -0.0721 0.1688 -0.1581
H	59y -0.01	30 -0.0309 0.0050	0.001	6 -0.0037 -0.0047 -0.0507 -0.0008 -0.0239
H	59z 0.00	27 0.0395 0.0054 -	0.006	0 0.0030 0.0031 0.0694 -0.0198 0.0460
H	60x 0.08	19 0.1383 -0.0741 -	0.013	7 0.0123 -0.0077 -0.0325 -0.0110 -0.0192
H	60y 0.00	88 0.0605 -0.0117 -	0.006	7 0.0035 0.0084 0.1167 -0.0223 0.0433
H	60z -0.01	26 0.0108 0.0238 -	0.002	1 -0.0025 0.0050 0.0572 -0.0009 0.0350
H	61x 0.03	82 0.1073 -0.0599 -	0.014	5 0.0187 0.0015 0.1148 -0.0385 0.0388
H	61y 0.01	16 0.1038 -0.0534 -	0.015	7 0.0224 0.0110 0.2467 -0.0674 0.0803
H	61z -0.04	03 -0.0129 0.0366 -	0.001	7 -0.0003 0.0105 0.1356 -0.0132 0.0664
H	62x -0.07	29 -0.0611 0.0472	0.009	8 -0.0070 0.0150 0.0362 0.0810 -0.0644
H	62y -0.03	97 -0.0190 0.0172	0.005	0 -0.0022 0.0114 0.0541 0.0458 -0.0530
H	62z -0.05	95 -0.0861 0.0890	0.015	0 -0.0245 0.0060 -0.1409 0.1148 -0.1031
H	63x 0.11	88 -0.0212 0.0568	0.241	1 -0.0097 -0.0649 -0.0067 -0.0362 0.0379
H	63y 0.06	02 -0.0302 0.0237	0.126	6 -0.0125 0.0025 -0.0144 -0.0318 0.0331
H	63z 0.09	96 -0.0027 0.0356	0.352	8 0.0100 -0.3275 0.0280 -0.0940 -0.0020
H	64x 0.15	24 -0.0286 0.0734	0.34	1 -0.0130 -0.1195 -0.0079 -0.0611 0.0538
H	64y 0.00	92 0.0017 -0.0089	0.034	0 0.0052 -0.0636 0.0037 -0.0052 -0.0225
H	64z -0.07	30 -0.0144 -0.0320 -	0.295	5 -0.0034 0.3128 -0.0052 0.0602 -0.0076
H	65x -0.00	69 -0.0340 0.0105 -	0.241	1 -0.0227 0.4302 -0.0353 0.0779 0.0421
H	65y -0.00	46 -0.0192 -0.0098 -	0.067	3 -0.0048 0.1161 -0.0092 0.0131 0.0010
H	65z -0.00	28 -0.0096 -0.0044 -	0.031	5 0.0020 0.0517 0.0083 -0.0026 -0.0053
H	66x -0.01	12 0.0062 0.0214 -	0.011	9 0.0011 -0.0298 0.0010 0.0120 -0.0077
H	66y -0.00	46 -0.0221 0.0019 -	0.002	8 -0.0011 0.0031 0.0031 -0.0242 -0.0082
H	66z -0.00	72 0.0077 -0.0042 -	0.004	5 0.0045 -0.0119 0.0056 0.0022 -0.0090
H	67x -0.00	82 -0.0105 0.0137 -	0.009	5 -0.0004 -0.0185 0.0007 0.0036 0.0004
H	67y 0.01	38 0.0187 0.1014 -	0.005	2 -0.0142 0.0367 -0.0139 -0.0164 0.0472
H	67z 0.02	00 -0.1042 -0.1882	0.032	3 0.0134 0.0271 0.0163 -0.0024 -0.0386
H	68x -0.02	36 0.0133 -0.0007 -	0.015	4 0.0073 -0.0538 0.0079 0.0142 -0.0340
H	68y 0.01	76 -0.0286 0.0477	0	3 -0.0104 0.0381 -0.0081 -0.0189 0.0347
H	68z 0.00	87 0.0667 0.0145	0.012	4 -0.0019 0.0276 -0.0065 0.0050 0.0146
H	69x -0.01	08 -0.0258 -0.0752	0.001	2 0.0114 -0.0331 0.0118 0.0162 -0.0445
H	69y 0.00	20 0.1369 0.2260 -	0.019	3 -0.0216 0.0268 -0.0264 -0.0081 0.0707
H	69z 0.00	83 0.0330 -0.0086	0.011	6 -0.0003 0.0230 -0.0028 0.0008 0.0085
H	70x 0.01	03 0.0083 -0.0099	0.006	8 0.0003 0.0014 -0.0029 -0.0048 -0.0035
H	70y 0.08	45 -0.0276 0.0307 -	0.041	5 -0.0010 -0.0019 0.0104 -0.0981 -0.0982
H	70z 0.00	80 0.0154 -0.0065	0.03	2 -0.0122 0.0517 -0.0041 -0.0633 -0.0766
H	71x -0.05	19 0.0335 -0.0370	0.044	5 0.0003 0.0072 -0.0120 0.0626 0.0573
H	71y 0.06	12 -0.0185 0.0199 -	0.026	9 -0.0010 0.0003 0.0067 -0.0695 -0.0709
H	71z -0.04	71 0.0346 -0.0377	0.07	5 -0.0120 0.0591 -0.0154 0.0335 0.0277
C	72x 0.03	04 -0.1352 0.1688	0.165	8 -0.0072 0.0261 0.2889 0.1771 -0.1348
C	72y 0.00	66 -0.0269 0.0787	0.049	3 0.0534 0.0178 -0.0108 0.0415 -0.0626
C	72z -0.00	17 -0.0188 0.0272	0.015	0 0.0160 -0.0033 0.0376 0.0054 -0.0362
H	73x 0.00	09 -0.0234 0.0112	0.017	3 -0.5171 -0.0671 0.1182 0.0743 -0.0523
H	73y -0.00	05 -0.0005 0.0100	0.002	2 -0.1736 -0.0217 0.0043 0.0205 -0.0223
H	73z -0.00	26 -0.0057 0.0001	0.001	0 -0.0787 -0.0140 0.0261 0.0054 -0.0140
H	74x 0.01	31 -0.0628 0.0971	0.09	9 0.4328 0.0694 0.0787 0.0489 -0.0446
H	74y -0.00	24 0.0073 -0.0080 -	0.012	9 -0.3269 -0.0439 0.0081 0.0208 -0.0203
H	74z -0.00	37 -0.0186 0.0344	0.028	5 0.0096 -0.0016 0.0374 0.0264 -0.0337
H	75x 0.00	79 -0.0505 0.0689	0.067	3 0.0824 0.0186 0.0982 0.0618 -0.0509
H	75y 0.00	83 -0.0343 0.0816	0.064	4 0.5658 0.0842 -0.0195 0.0058 -0.0213
H	75z 0.00	43 0.0056 -0.0059 -	0.011	9 0.0885 0.0134 -0.0267 -0.0229 0.0123
C	76x -0.11	45 0.0383 -0.0360 -	0.032	2 0.0200 -0.0356 -0.0529 -0.0400 0.0225
C	76y -0.02	81 0.0110 -0.0026 -	0.01	9 0.0047 -0.0043 -0.0585 -0.0223 -0.0217
C	76z -0.02	25 -0.0167 -0.0242 -	0.008	3 -0.0180 -0.0209 0.0510 -0.0269 -0.0255
H	77x -0.03	80 0.0143 -0.0038 -	0.008	3 0.0030 -0.0126 -0.0334 -0.0118 0.0116
H	77y -0.02	76 0.0076 -0.0015 -	0.003	7 0.0048 -0.0150 -0.0374 -0.0173 0.0008
H	77z -0.01	57 -0.0048 -0.0135 -	0.003	6 -0.0004 -0.0136 0.0170 -0.0153 -0.0070
H	78x -0.04	28 0.0120 -0.0200 -	0.012	0 0.0167 -0.0182 -0.0114 -0.0216 0.0067
H	78y -0.02	39 0.0105 -0.0021 -	0.006	0 0.0102 -0.0115 -0.0394 -0.0171 0.0003
H	78z -0.01	45 -0.0035 -0.0131 -	0.004	3 0.0033 -0.0122 0.0147 -0.0153 -0.0066
C	79x -0.22	10 0.0700 -0.0527 -	0.043	9 0.0597 -0.1149 -0.1685 -0.1139 0.0659
C	79y 0.09	65 -0.0261 0.0042 -	0.002	2 -0.0304 0.0868 0.0918 0.0567 -0.0766
C	79z 0.03	42 -0.0334 0.0229	0.011	1 -0.0735 0.0259 0.0608 0.0308 -0.0340
H	80x -0.05	51 0.0196 -0.0057 -	0.01	1 0.0078 -0.0250 -0.0544 -0.0233 0.0194
H	80y 0.04	53 -0.0154 0.0025	0.002	5 -0.0165 0.0378 0.0534 0.0290 -0.0315
H	80z 0.01	86 -0.0114 0.0131	0.005	4 -0.0288 0.0150 0.0184 0.0174 -0.0112
H	81x -0.09	94 0.0307 -0.0213 -	0.016	6 0.0307 -0.0604 -0.0870 -0.0581 0.0341
H	81y 0.01	89 -0.0037 0.0005 -	0.002	1 -0.0050 0.0186 0.0132 0.0100 -0.0175
H	81z 0.00	42 -0.0111 0.0034	0.003	8 -0.0201 0.0022 0.0212 0.0049 -0.0097
H	82x -0.06	10 0.0176 -0.0226 -	0.014	0 0.0217 -0.0323 -0.0312 -0.0341 0.0139
H	82y 0.04	89 -0.0123 0.0025 -	0	0 -0.0126 0.0414 0.0495 0.0298 -0.0316
H	82z 0.02	00 -0.0102 0.0138	0.004	7 -0.0275 0.0166 0.0162 0.0181 -0.0111
Mo	de 2	5 26 27	28	29 30 31 32 33
Sy	mm
Fr	eq 114	.3 124.8 134.7	135	9 141.0 143.8 149.1 154.5 167.8
IR	Int 0.	00 0.00 0.00	0	0 0.00 0.00 0.00 0.00 0.00
Zp	t l 0.543	04 0.51981 0.50024 0	0.498	0 0.48895 0.48425 0.47551 0.46715 0.44829
Mg	1x 0.01	32 0.0095 0.0093	0.051	7 0.0051 0.1250 -0.1033 0.0322 -0.0075
Mg	1y -0.02	30 -0.0266 0.0296 -	0.007	8 0.0025 0.0237 0.0366 0.1053 0.0522
Mg	1z -0.01	18 -0.0259 0.0666	0.06	3 -0.0055 -0.0163 0.0249 0.0158 -0.0214
C	2x -0.03	79 0.0438 -0.0058	0.011	5 0.0002 -0.0106 0.0113 -0.0163 0.0248
C	2y -0.01	15 0.0265 -0.0210 -	0.023	1 -0.0009 -0.0186 -0.0305 0.0121 -0.0026
C	2z -0.02	02 -0.0068 0.0140 -	0.039	2 0.0111 0.0585 0.0996 0.0490 -0.0906
C	3x -0.13	95 -0.0700 0.1091	0.08	1 0.0006 0.0296 0.1104 -0.1245 0.0693
C	3y -0.04	90 -0.0355 0.0720	0.07	3 -0.0136 -0.0593 -0.0229 -0.0066 0.0786
C	3z -0.03	14 -0.0207 0.0463	0.061	1 -0.0080 -0.0232 -0.0051 0.0030 0.0576
C	4x 0.04	44 0.1452 -0.0733 -	0.079	7 -0.0071 -0.0775 -0.0460 0.0755 -0.0774
C	4y -0.00	34 0.0278 -0.0024 -	0.015	2 0.0037 0.0029 0.0233 0.0052 -0.0017
C	4z -0.00	53 0.0003 0.0620	0.088	6 -0.0178 -0.0853 -0.0635 -0.0059 -0.0052
C	5x 0.13	26 -0.0899 0.0012	0.022	2 -0.0020 0.0058 -0.0305 -0.0357 0.0078
C	5y 0.01	55 -0.0411 -0.0055 -	0.054	7 0.0127 0.0580 0.0987 0.0660 0.0156
C	5z 0.02	40 0.0022 0.0170 -	0.01	8 0.0026 0.0019 0.0503 -0.0036 0.0008
N	6x -0.13	06 -0.0860 -0.0235	0.006	3 0.0167 0.0934 0.0117 -0.1275 0.0238
N	6y -0.03	97 -0.0231 -0.0015	0.013	0 -0.0073 -0.0300 -0.0600 0.0103 0.0541
N	6z -0.03	90 -0.0364 0.0048 -	0.011	9 0.0033 0.0216 0.0430 0.0552 -0.0358
C	7x -0.05	64 -0.0367 -0.0467 -	0.016	9 0.0060 0.0105 -0.0122 -0.0569 0.0217
C	7y -0.01	90 0.0010 -0.0263 -	0.027	8 -0.0013 -0.0196 -0.0316 0.0163 -0.0109
C	7z -0.03	23 -0.0326 -0.0057 -	0.033	3 0.0073 0.0313 0.0617 0.0556 -0.0758
C	8x 0.00	86 -0.0089 -0.0120 -	0.002	0 0.0022 -0.0024 -0.0121 -0.0170 0.0359
C	8y -0.00	36 0.0121 -0.0204 -	0.053	9 0.0046 0.0068 0.0210 0.0261 -0.1087
C	8z -0.03	61 -0.0456 -0.0122 -	0.011	9 0.0003 -0.0037 0.0074 0.0579 -0.0001
C	9x -0.03	20 -0.0292 0.0230	0.029	1 0.0046 0.0407 0.0388 -0.1064 0.0445
C	9y -0.00	51 0.0122 0.0107 -	0.011	9 -0.0040 -0.0010 0.0092 0.0056 -0.0394
C	9z -0.00	99 -0.0233 0.0150	0.035	3 -0.0120 -0.0349 -0.0376 0.0710 0.0937
C	10x -0.13	31 -0.0933 0.0400	0.038	9 0.0116 0.0700 0.0762 -0.1640 0.0406
C	10y -0.04	00 -0.0255 0.0260	0.027	2 -0.0094 -0.0371 -0.0321 0.0029 0.0615
C	10z -0.02	96 -0.0265 0.0168	0.027	7 -0.0055 -0.0100 -0.0056 0.0325 0.0447
C	11x -0.01	11 -0.0072 0.0318	0.037	3 0.0008 0.0435 0.0373 -0.1003 0.0438
C	11y 0.08	28 0.1287 0.0857	0.044	8 -0.0222 0.0562 0.0562 -0.0389 -0.1160
C	11z 0.14	49 0.0914 -0.0046	0.038	2 -0.0353 -0.1174 -0.1574 0.2852 0.1846
C	12x 0.06	45 0.0527 0.0586	0.041	7 -0.0041 0.0193 0.0088 0.0125 0.0520
C	12y -0.00	20 0.0160 -0.0557 -	0.099	9 0.0165 0.0095 0.0316 0.0400 -0.2524
C	12z -0.12	65 -0.1533 -0.1252 -	0.078	2 0.0073 -0.0379 -0.0440 0.0246 0.0126
C	13x 0.04	26 0.0330 -0.0111 -	0.031	3 0.0469 0.0049 -0.0113 0.0335 -0.0717
C	13y 0.01	82 -0.0188 0.0042	0.014	0 -0.1372 0.0161 -0.0032 -0.0063 0.0659
C	13z -0.15	88 -0.2093 -0.2106 -	0.137	9 0.0131 -0.0628 -0.0934 0.0292 -0.0126
C	14x 0.00	51 -0.0168 -0.0533 -	0.057	7 -0.0050 -0.0016 -0.0282 0.0444 -0.0485
C	14y 0.00	50 -0.0201 -0.0074 -	0.001	1 0.0376 0.0001 -0.0051 -0.0031 -0.0434
C	14z -0.09	87 -0.1458 -0.1612 -	0.108	4 -0.0008 -0.0481 -0.0799 0.0269 -0.0098
O	15x -0.10	29 -0.1594 -0.1960 -	0.151	4 -0.0550 -0.0333 -0.0875 0.0609 -0.0718
O	15y -0.04	06 -0.0675 -0.0572 -	0.033	9 0.2161 -0.0370 -0.0419 0.0181 -0.0199
O	15z -0.11	14 -0.1663 -0.1837 -	0.123	5 -0.0157 -0.0530 -0.0899 0.0297 -0.0140
O	16x 0.07	74 0.0693 0.0227 -	0.014	4 0.0062 0.0205 0.0018 0.0519 -0.0399
O	16y 0.04	19 0.0210 0.0321	0.021	5 0.0013 0.0237 0.0232 -0.0181 -0.1277
O	16z 0.01	00 -0.0136 -0.0369 -	0.032	4 0.0013 -0.0122 -0.0262 0.0238 -0.0090
N	17x -0.10	48 0.1563 0.0630	0.029	6 -0.0142 -0.0481 0.0201 0.0721 0.0271
N	17y -0.04	93 0.0161 0.0686	0.043	7 -0.0091 -0.0474 0.0147 0.0450 0.0577
N	17z -0.02	90 0.0001 0.0695	0.096	2 -0.0184 -0.0731 -0.0546 0.0202 0.0337
C	18x -0.08	22 0.0501 0.0756	0.047	7 -0.0101 -0.0296 0.0437 0.0150 0.0391
C	18y -0.04	58 -0.0214 0.0826	0.063	1 -0.0121 -0.0608 0.0055 0.0413 0.0582
C	18z -0.01	84 0.0074 0.0337	0.056	4 -0.0091 -0.0291 -0.0265 0.0010 0.0398
C	19x 0.01	78 0.0476 0.0201	0.006	2 -0.0106 -0.0535 -0.0078 0.0850 -0.0060
C	19y -0.01	23 0.0005 0.0417	0.023	9 -0.0032 -0.0254 0.0181 0.0202 0.0380
C	19z 0.00	94 0.0472 -0.0088	0.018	2 -0.0005 0.0092 -0.0161 -0.0383 0.0258
C	20x -0.00	97 0.1333 -0.0292 -	0.041	2 -0.0036 -0.0317 -0.0151 0.0775 -0.0225
C	20y -0.00	65 0.0591 -0.0123 -	0.029	2 0.0089 0.0296 0.0387 -0.0289 0.0262
C	20z -0.00	08 0.0400 0.0048	0.033	5 -0.0047 -0.0132 -0.0315 -0.0182 0.0222
C	21x -0.03	72 0.1833 -0.0169 -	0.037	8 -0.0087 -0.0550 -0.0144 0.0887 -0.0225
C	21y -0.02	10 0.0485 0.0156 -	0.004	1 0.0020 -0.0016 0.0287 0.0005 0.0211
C	21z -0.01	92 0.0028 0.0565	0.084	0 -0.0164 -0.0687 -0.0554 0.0168 0.0175
C	22x 0.21	03 -0.1060 -0.0320 -	0.013	6 -0.0109 -0.0659 -0.0828 0.1461 -0.0659
C	22y 0.02	69 -0.0442 0.0431	0.03	4 -0.0068 -0.0456 -0.0041 0.0587 0.0267
C	22z 0.07	80 0.1128 -0.1200 -	0.072	6 0.0262 0.1391 0.0136 -0.2157 0.0136
C	23x -0.03	40 0.0096 -0.0533 -	0.045	5 0.0196 0.0920 0.0300 -0.0760 0.0117
C	23y 0.04	25 0.1869 -0.1529 -	0.159	4 0.0350 0.1423 0.0567 -0.1451 0.0208
C	23z 0.01	65 0.0821 -0.0479 -	0.012	6 0.0053 0.0312 -0.0273 -0.0672 0.0203
H	24x -0.01	24 0.0062 -0.0472 -	0.04	9 0.0171 0.0803 0.0284 -0.0766 0.0150
H	24y 0.02	58 0.1039 -0.1018 -	0.099	6 0.0227 0.0945 0.0283 -0.0903 0.0080
H	24z -0.00	80 -0.0076 -0.0127 -	0	1 0.0069 0.0382 0.0083 -0.0533 0.0189
C	25x -0.08	59 -0.1740 0.0847	0.091	7 -0.0017 0.0218 0.0260 -0.0570 0.0310
C	25y 0.04	54 0.1466 -0.0877 -	0.094	4 0.0132 0.0525 0.0164 -0.0913 0.0019
C	25z 0.09	56 0.2726 -0.1339 -	0.096	8 -0.0010 -0.0196 -0.0905 -0.0038 -0.0392
N	26x 0.27	31 -0.0805 -0.0697 -	0.05	2 -0.0115 -0.1151 -0.0534 -0.0068 -0.0647
N	26y 0.05	55 -0.0433 -0.0055 -	0.046	8 0.0090 0.0130 0.0968 0.0272 0.0269
N	26z 0.03	59 -0.0252 0.0593	0.057	3 -0.0100 -0.0665 0.0077 -0.0340 -0.0131
C	27x 0.13	66 -0.0001 -0.0645 -	0.057	3 -0.0080 -0.0864 -0.0396 0.0249 -0.0555
C	27y 0.01	88 -0.0220 0.0120 -	0.002	6 0.0027 -0.0043 0.0339 -0.0036 -0.0121
C	27z 0.01	44 -0.0175 0.0641	0.074	3 -0.0122 -0.0707 -0.0223 -0.0420 -0.0353
C	28x 0.05	72 -0.0508 -0.0319 -	0.026	9 -0.0016 -0.0319 0.0029 -0.0132 0.0038
C	28y -0.00	72 -0.0556 0.0506	0.058	2 -0.0029 -0.0182 -0.0086 -0.0433 -0.0587
C	28z 0.01	11 -0.0112 0.0488	0.036	2 -0.0048 -0.0404 0.0355 -0.0304 0.0126
C	29x 0.15	93 -0.1396 -0.0198 -	0.017	3 -0.0031 -0.0676 0.0477 -0.0773 0.0352
C	29y 0.02	37 -0.0757 0.0393	0.027	9 0.0014 -0.0116 0.0486 -0.0382 -0.0077
C	29z 0.03	17 -0.0114 0.0244 -	0.016	9 0.0030 -0.0165 0.1097 -0.0061 0.0847
C	30x 0.24	38 -0.1408 -0.0346 -	0.018	7 -0.0071 -0.0823 -0.0054 -0.0594 -0.0111
C	30y 0.04	84 -0.0593 0.0057 -	0.035	0 0.0086 0.0163 0.1047 0.0202 0.0435
C	30z 0.03	94 -0.0154 0.0294	0.004	4 -0.0003 -0.0263 0.0653 -0.0218 0.0355
N	31x -0.02	59 0.0867 0.0546	0.101	6 0.0120 0.2395 -0.1191 0.0902 0.0076
N	31y -0.02	65 0.0111 -0.0003 -	0.039	9 0.0110 0.0959 0.0340 0.1355 0.0019
N	31z -0.00	79 0.0120 0.0283 -	0.006	8 0.0099 0.0685 0.0682 0.0244 -0.0523
C	32x -0.02	07 0.0404 0.0330	0.062	6 0.0058 0.1377 -0.0816 0.0441 0.0007
C	32y -0.02	69 -0.0054 -0.0042 -	0.051	1 0.0106 0.0776 0.0587 0.1313 0.0015
C	32z 0.00	26 0.0194 0.0194 -	0	1 0.0048 0.0260 0.0315 -0.0149 -0.0237
C	33x -0.12	13 0.0700 0.0218	0.027	6 0.0021 0.0576 -0.0229 0.0306 0.0035
C	33y -0.04	65 0.0162 -0.0156 -	0.047	6 0.0057 0.0319 0.0177 0.0871 -0.0072
C	33z -0.00	13 0.0399 0.0130	0.013	1 0.0007 -0.0044 -0.0200 -0.0694 -0.0369
C	34x -0.09	97 0.0969 0.0356	0.035	8 0.0030 0.0618 -0.0015 0.0389 0.0021
C	34y -0.03	19 0.0375 -0.0174 -	0.03	4 0.0019 0.0079 -0.0282 0.0407 -0.0098
C	34z -0.00	53 0.0321 0.0156	0.006	2 0.0046 0.0204 0.0145 -0.0377 -0.0384
C	35x -0.06	27 0.0963 0.0402	0.06	7 0.0064 0.1189 -0.0382 0.0459 0.0117
C	35y -0.02	61 0.0300 -0.0114 -	0.03	7 0.0039 0.0317 -0.0110 0.0676 -0.0095
C	35z -0.01	26 0.0130 0.0231 -	0.012	2 0.0086 0.0524 0.0684 0.0196 -0.0576
C	36x -0.24	50 0.0505 -0.0316 -	0.053	0 -0.0082 -0.1279 0.0530 -0.0254 0.0187
C	36y -0.08	08 0.0106 -0.0306 -	0.071	7 0.0030 -0.0183 0.0410 0.0767 -0.0019
C	36z 0.00	03 0.0758 -0.0019	0.034	1 -0.0095 -0.0922 -0.1522 -0.2521 -0.1275
C	37x 0.03	13 -0.0198 0.0088	0.035	4 0.0035 0.0722 0.0013 0.0332 0.0022
C	37y 0.01	90 0.0323 -0.0356	0.005	3 -0.0015 -0.0122 -0.1090 -0.0356 0.0429
C	37z 0.00	98 0.0221 0.0097	0.01	5 0.0056 0.0281 0.0068 -0.0459 -0.0344
O	38x 0.22	78 -0.2277 -0.0432	0.131	5 0.0198 0.3696 -0.1335 0.1224 0.0432
O	38y 0.08	64 0.0035 -0.0635	0.058	5 0.0000 0.0430 -0.2296 -0.0876 0.1052
O	38z 0.04	26 0.0296 -0.0022	0.051	0 0.0052 0.0373 -0.0766 -0.1204 0.0101
C	39x 0.01	12 0.0262 0.0249 -	0.02	5 -0.0077 -0.1191 0.0965 -0.0303 -0.0111
C	39y 0.01	70 0.0494 -0.0305 -	0.001	9 -0.0047 -0.0656 -0.0917 -0.0653 0.0473
C	39z -0.00	73 0.0007 0.0191 -	0.03	6 0.0094 0.0454 0.0864 0.0242 -0.0890
C	40x 0.01	93 0.0183 0.0470 -	0.037	4 -0.0108 -0.1456 0.1108 -0.0352 -0.0241
C	40y 0.00	42 0.0535 -0.0621	0.036	8 -0.0069 -0.1005 -0.0788 -0.0916 0.1009
C	40z 0.00	47 -0.0180 0.0542 -	0.059	9 0.0071 0.0423 0.0913 0.0340 -0.1289
O	41x 0.01	69 -0.0052 0.0794 -	0.056	6 -0.0121 -0.1070 0.0384 -0.0337 0.0270
O	41y -0.00	15 0.0453 -0.1445	0.147	4 -0.0058 -0.1234 0.0569 -0.0515 0.0568
O	41z 0.00	79 -0.0164 0.1253 -	0.153	3 0.0070 0.0757 -0.0373 0.0009 -0.0863
O	42x 0.02	86 0.0508 0.0471 -	0.051	6 -0.0148 -0.2532 0.2120 -0.0610 -0.0900
O	42y 0.00	09 0.0510 -0.0361 -	0	3 -0.0076 -0.0718 -0.2118 -0.1331 0.2197
O	42z -0.00	18 -0.0496 0.0162	0.012	9 0.0115 0.1115 0.1629 0.1138 -0.2098
C	43x 0.00	93 0.0673 -0.0058 -	0.008	7 -0.0157 -0.2128 0.0372 -0.0996 0.0638
C	43y 0.02	39 -0.0778 0.0499	0.003	4 0.0066 0.1225 0.0676 0.0947 -0.0810
C	43z -0.03	56 -0.0038 -0.0893	0.098	0 0.0061 0.1494 -0.1828 0.0191 0.1190
C	44x -0.00	91 -0.0493 -0.0776 -	0.068	4 0.0388 -0.0113 -0.0429 0.0388 -0.0810
C	44y -0.00	53 -0.0014 -0.0368 -	0.041	3 -0.1060 0.0005 -0.0189 0.0341 0.0411
C	44z 0.15	80 0.1784 0.1636	0.096	0 0.0085 0.0492 0.0719 0.0052 -0.0242
H	45x 0.02	01 0.0160 0.0018 -	0.007	1 -0.1384 0.0223 0.0105 0.0031 -0.0374
H	45y 0.01	18 0.0146 0.0262	0.019	9 0.4691 -0.0495 -0.0253 0.0289 0.0584
H	45z 0.07	31 0.0874 0.0818	0.048	7 -0.0413 0.0300 0.0407 -0.0027 -0.0111
H	46x -0.03	70 -0.0312 0.0419	0.03	5 -0.0002 0.0075 0.0426 -0.0476 0.0251
H	46y -0.01	24 -0.0130 0.0224	0.021	3 -0.0042 -0.0175 -0.0047 -0.0042 0.0248
H	46z -0.01	18 -0.0121 0.0225	0.024	6 -0.0020 -0.0072 0.0064 -0.0040 0.0157
H	47x 0.01	12 0.0565 -0.0344 -	0.035	7 -0.0003 -0.0189 -0.0162 0.0203 -0.0332
H	47y -0.00	30 0.0123 -0.0077 -	0.008	5 0.0014 0.0036 0.0019 0.0075 0.0029
H	47z -0.00	24 0.0014 0.0160	0.024	5 -0.0051 -0.0242 -0.0200 -0.0001 -0.0020
H	48x 0.03	69 -0.0394 0.0006	0.004	4 -0.0011 -0.0111 0.0021 -0.0260 0.0072
H	48y 0.00	43 -0.0156 -0.0006 -	0.015	3 0.0036 0.0132 0.0327 0.0126 0.0083
H	48z 0.00	60 -0.0007 0.0011 -	0.009	2 0.0006 -0.0001 0.0137 0.0094 -0.0055
H	49x 0.01	59 0.0102 0.0044	0.004	4 -0.0009 -0.0013 -0.0045 0.0069 0.0084
H	49y 0.00	37 0.0082 0.0026 -	0.014	7 0.0031 0.0107 0.0190 0.0058 -0.0441
H	49z 0.00	66 0.0030 0.0095	0.001	6 -0.0007 0.0029 0.0074 0.0291 -0.0090
H	50x 0.01	10 0.0136 0.0162	0.016	4 -0.0013 0.0166 0.0127 -0.0290 0.0065
H	50y -0.00	64 -0.0032 -0.0042 -	0.01	7 0.0003 -0.0024 0.0016 0.0051 -0.0145
H	50z -0.02	03 -0.0208 0.0135	0.022	1 -0.0039 -0.0110 -0.0100 0.0055 0.0483
H	51x 0.03	45 0.0293 0.0087	0.014	2 -0.0059 -0.0018 -0.0128 0.0177 0.0278
H	51y 0.03	87 0.0534 0.0195	0	7 -0.0053 0.0261 0.0238 0.0032 -0.0741
H	51z 0.04	90 0.0313 -0.0001	0.015	2 -0.0123 -0.0407 -0.0543 0.0923 0.0684
H	52x -0.02	84 -0.0314 -0.0056 -	0.001	6 0.0055 0.0060 0.0082 -0.0319 0.0220
H	52y 0.03	06 0.0474 0.0364	0.024	1 -0.0093 0.0209 0.0204 -0.0217 -0.0324
H	52z 0.06	73 0.0471 -0.0137 -	0.003	9 -0.0106 -0.0376 -0.0552 0.1247 0.0313
H	53x -0.01	16 -0.0001 0.0261	0.021	4 0.0002 0.0335 0.0363 -0.0708 -0.0117
H	53y 0.02	46 0.0408 0.0382	0.028	8 -0.0097 0.0164 0.0168 -0.0265 -0.0155
H	53z 0.04	70 0.0293 0.0051	0.023	7 -0.0140 -0.0450 -0.0586 0.0871 0.0876
H	54x 0.03	17 0.0256 0.0410	0.036	3 -0.0221 0.0126 0.0075 -0.0016 0.0498
H	54y -0.00	03 0.0101 -0.0239 -	0.042	8 0.0201 0.0024 0.0138 0.0154 -0.1211
H	54z -0.04	13 -0.0419 -0.0550 -	0.049	1 0.0288 -0.0139 -0.0089 0.0141 -0.0683
H	55x 0.02	90 0.0328 0.0366	0.022	5 0.0054 0.0110 0.0129 0.0079 0.0167
H	55y -0.00	26 0.0107 -0.0261 -	0.047	6 0.0282 0.0023 0.0154 0.0183 -0.1305
H	55z -0.03	01 -0.0453 -0.0160	0.005	2 -0.0253 -0.0083 -0.0168 0.0004 0.0776
H	56x 0.01	01 0.0123 -0.0176 -	0.029	5 0.0251 0.0002 -0.0026 0.0162 -0.0649
H	56y 0.00	94 -0.0089 0.0093	0.018	4 -0.0841 0.0078 -0.0049 -0.0065 0.0749
H	56z -0.04	05 -0.0654 -0.0471 -	0.017	0 -0.0517 -0.0140 -0.0317 0.0009 0.0745
H	57x 0.01	57 0.0099 -0.0007 -	0.003	7 0.0270 -0.0001 -0.0070 0.0064 -0.0172
H	57y 0.00	92 -0.0110 0.0118	0.023	6 -0.0780 0.0067 -0.0066 -0.0092 0.0829
H	57z -0.04	95 -0.0530 -0.0736 -	0.062	9 0.0621 -0.0217 -0.0214 0.0165 -0.0863
H	58x 0.04	91 -0.0297 0.0451	0.039	2 -0.0267 -0.1427 -0.0762 0.2262 -0.0562
H	58y -0.00	22 0.0163 0.0059	0	9 -0.0007 -0.0072 0.0041 0.0049 0.0067
H	58z 0.01	02 0.0545 -0.0147 -	0.007	0 -0.0024 -0.0125 -0.0166 0.0138 -0.0141
H	59x 0.11	58 -0.0641 -0.0748 -	0.051	2 0.0198 0.0988 0.0095 -0.1236 0.0031
H	59y -0.01	47 -0.0196 0.0241	0.017	3 -0.0007 -0.0037 0.0130 -0.0024 0.0247
H	59z 0.00	81 0.0502 -0.0110 -	0.004	0 -0.0030 -0.0155 -0.0167 0.0187 -0.0130
H	60x -0.04	10 -0.0928 0.0291	0.034	4 0.0053 0.0408 0.0270 -0.0649 0.0262
H	60y 0.03	17 0.0898 -0.0753 -	0.072	1 0.0124 0.0513 0.0057 -0.0643 -0.0041
H	60z 0.03	13 0.0880 -0.0541 -	0.041	3 0.0033 0.0109 -0.0231 -0.0202 -0.0104
H	61x -0.02	28 -0.0562 0.0556	0.053	9 -0.0114 -0.0449 -0.0115 0.0363 -0.0024
H	61y -0.00	46 -0.0161 0.0412	0.034	1 -0.0102 -0.0435 -0.0062 0.0262 0.0004
H	61z 0.04	58 0.1184 -0.0472 -	0.037	7 -0.0051 -0.0340 -0.0458 0.0349 -0.0284
H	62x 0.06	85 -0.0362 -0.0122 -	0.005	5 -0.0028 -0.0179 -0.0262 0.0422 -0.0210
H	62y 0.04	90 -0.0455 0.0098	0.011	3 -0.0062 -0.0378 -0.0276 0.0636 -0.0124
H	62z 0.07	03 0.0111 -0.1124 -	0.079	3 0.0364 0.1893 0.0542 -0.2771 0.0372
H	63x -0.01	74 -0.0051 -0.0084 -	0.006	0 -0.0016 -0.0235 0.0062 -0.0116 0.0047
H	63y -0.03	37 -0.0101 -0.0188 -	0.037	0 -0.0002 -0.0323 0.0379 0.0273 0.0125
H	63z 0.13	27 -0.0212 0.0045	0.037	7 -0.0006 0.0151 -0.0750 -0.0849 -0.0430
H	64x -0.00	29 -0.0160 -0.0129 -	0.008	7 -0.0021 -0.0333 0.0087 -0.0183 0.0061
H	64y 0.01	70 -0.0062 0.0023 -	0.006	9 0.0041 0.0417 0.0140 0.0552 0.0098
H	64z -0.11	66 0.0657 -0.0074 -	0.011	4 -0.0062 -0.0777 -0.0386 -0.0936 -0.0479
H	65x -0.21	45 0.0568 -0.0196 -	0.049	5 -0.0056 -0.0971 0.0490 -0.0057 0.0105
H	65y -0.05	94 0.0234 -0.0136 -	0.023	5 -0.0021 -0.0373 -0.0112 -0.0193 -0.0226
H	65z -0.01	49 0.0302 -0.0024	0.008	6 -0.0039 -0.0396 -0.0529 -0.0893 -0.0455
H	66x 0.00	44 0.0077 0.0124 -	0.012	7 -0.0037 -0.0547 0.0419 -0.0135 -0.0080
H	66y 0.01	25 0.0126 -0.0092	0.004	9 -0.0010 -0.0144 -0.0365 -0.0238 0.0135
H	66z -0.00	80 0.0013 0.0004 -	0.005	0 0.0041 0.0318 0.0164 0.0151 -0.0213
H	67x 0.00	69 0.0100 -0.1192	0.138	3 -0.0005 -0.0375 0.1344 0.0321 -0.0618
H	67y 0.00	83 -0.0233 -0.0691	0.096	4 0.0040 0.0443 0.0881 0.0584 -0.0621
H	67z -0.01	86 0.0474 -0.3550	0.364	1 0.0035 0.0077 0.0503 0.0218 0.0412
H	68x 0.00	43 0.0202 0.1054 -	0.124	9 -0.0070 -0.0846 -0.0397 -0.0629 0.0368
H	68y 0.00	67 -0.0040 -0.2227	0.255	6 0.0053 0.0275 0.1606 0.0744 -0.0804
H	68z -0.01	17 -0.0270 0.1875 -	0.193	0 -0.0004 0.0777 -0.1933 -0.0235 0.0933
H	69x -0.00	70 0.0335 -0.0056 -	0.008	8 -0.0066 -0.0586 -0.0957 -0.0646 0.1129
H	69y 0.01	14 -0.0688 0.3600 -	0.354	9 -0.0007 0.0780 -0.1368 -0.0033 0.0109
H	69z -0.00	85 -0.0137 0.0616 -	0.06	9 0.0013 0.0536 -0.0850 0.0002 0.0367
H	70x -0.02	49 -0.0415 -0.0411 -	0.028	0 0.3094 -0.0465 -0.0454 0.0301 0.0200
H	70y -0.01	41 -0.0100 -0.0374 -	0.035	9 -0.2702 0.0189 -0.0030 0.0097 0.0169
H	70z 0.04	13 0.0525 0.0257	0.004	9 -0.3855 0.0530 0.0373 -0.0066 -0.0197
H	71x -0.02	09 -0.0429 -0.0509 -	0.037	2 -0.1255 0.0070 -0.0133 -0.0010 -0.0630
H	71y -0.01	20 -0.0105 -0.0364 -	0.034	5 -0.3288 0.0278 0.0035 0.0019 -0.0056
H	71z 0.05	59 0.0575 0.0786	0.057	9 0.4365 -0.0269 0.0059 0.0099 0.0069
C	72x -0.23	18 0.0389 0.0157	0.022	6 0.0122 0.1572 -0.0235 0.0672 0.0688
C	72y -0.10	50 -0.0709 0.1314	0.197	2 -0.0154 -0.0226 -0.1653 -0.1043 -0.2529
C	72z -0.02	90 -0.0053 0.0660	0.061	2 -0.0054 -0.0252 0.0129 -0.0319 -0.0072
H	73x -0.14	51 0.0316 0.0253	0.037	4 0.0028 0.0641 -0.0359 0.0208 -0.0027
H	73y -0.05	90 -0.0180 0.0527	0.082	0 -0.0066 -0.0075 -0.0755 -0.0402 -0.1075
H	73z -0.02	12 0.0106 0.0098 -	0.001	6 0.0017 0.0098 0.0293 0.0097 0.0406
H	74x -0.04	19 0.0058 -0.0057 -	0.011	7 0.0061 0.0574 0.0134 0.0298 0.0485
H	74y -0.06	70 -0.0137 0.0524	0.081	0 -0.0066 -0.0082 -0.0734 -0.0384 -0.1037
H	74z -0.06	89 0.0080 0.0416	0.051	7 -0.0018 0.0207 -0.0308 -0.0091 -0.0308
H	75x -0.08	88 0.0181 0.0071	0.007	9 0.0053 0.0659 -0.0058 0.0290 0.0317
H	75y 0.00	95 -0.0345 0.0303	0.045	2 -0.0033 -0.0042 -0.0373 -0.0293 -0.0632
H	75z 0.05	49 -0.0222 0.0101	0.009	2 -0.0047 -0.0479 0.0066 -0.0285 -0.0214
C	76x 0.05	71 -0.0401 -0.0035 -	0.01	1 -0.0008 -0.0330 0.0453 -0.0391 0.0345
C	76y -0.00	06 -0.0654 0.0611	0.066	5 -0.0027 -0.0211 -0.0005 -0.0661 -0.0810
C	76z 0.02	66 0.0131 -0.0108 -	0.106	4 0.0159 0.0294 0.2578 0.0793 0.2863
H	77x 0.00	68 -0.0133 0.0087	0.027	3 -0.0042 -0.0189 -0.0437 -0.0337 -0.0624
H	77y -0.01	69 -0.0009 0.0166	0.018	7 -0.0005 0.0004 -0.0069 -0.0079 -0.0260
H	77z 0.00	48 0.0182 -0.0128 -	0.058	9 0.0084 0.0215 0.1217 0.0514 0.1470
H	78x 0.01	55 0.0063 -0.0114 -	0.036	0 0.0041 0.0040 0.0697 0.0209 0.0839
H	78y -0.01	43 -0.0061 0.0267	0.038	6 -0.0034 -0.0113 -0.0358 -0.0293 -0.0738
H	78z 0.00	53 0.0166 -0.0087 -	0.049	5 0.0071 0.0165 0.1063 0.0421 0.1239
C	79x -0.03	68 0.0853 -0.0025 -	0.005	9 -0.0015 -0.0063 -0.0150 0.0230 -0.0252
C	79y 0.12	10 -0.2050 0.0528	0.028	3 0.0024 -0.0454 0.1389 -0.1164 0.0664
C	79z 0.04	89 -0.0838 0.0144 -	0.004	8 0.0032 -0.0144 0.0894 -0.0339 0.0811
H	80x -0.01	01 0.0060 0.0119	0.037	2 -0.0057 -0.0187 -0.0747 -0.0347 -0.1125
H	80y 0.05	45 -0.0791 0.0042 -	0.02	8 0.0050 -0.0049 0.1073 -0.0155 0.1276
H	80z 0.01	77 -0.0398 0.0106	0.019	3 -0.0018 -0.0138 -0.0091 -0.0339 -0.0275
H	81x -0.04	35 0.0705 -0.0021 -	0.003	0 -0.0005 0.0092 -0.0240 0.0329 -0.0238
H	81y 0.02	52 -0.0492 0.0201	0.021	0 -0.0012 -0.0164 0.0101 -0.0408 -0.0285
H	81z 0.01	27 -0.0130 -0.0097 -	0.036	1 0.0059 0.0134 0.0892 0.0306 0.1357
H	82x -0.00	09 0.0281 -0.0124 -	0.038	6 0.0046 0.0110 0.0693 0.0381 0.0987
H	82y 0.05	52 -0.0861 0.0205	0.016	1 -0.0004 -0.0245 0.0389 -0.0597 -0.0040
H	82z 0.01	79 -0.0436 0.0176	0.035	7 -0.0041 -0.0222 -0.0391 -0.0531 -0.0831
Mo	de 3	4 35 36	37	38 39 40 41 42
Sy	mm
Fr	eq 172	.9 176.9 183.9	187	8 192.5 199.9 201.9 211.5 222.0
IR	Int 0.	00 0.00 0.00	0	0 0.00 0.00 0.00 0.00 0.00
Zp	t l 0.441	56 0.43659 0.42817 0	0.4236	6 0.41846 0.41069 0.40865 0.39929 0.38973
Mg	1x 0.38	59 -0.0637 0.2613 -	0.164	8 0.1448 -0.0334 0.3730 0.2375 0.0563
Mg	1y 0.12	00 -0.0165 0.1188 -	0.044	6 0.0697 -0.0008 0.0241 0.0465 -0.0759
Mg	1z 0.06	48 0.0034 -0.0022 -	0.097	8 0.0021 0.0710 0.0346 0.0520 -0.0431
C	2x -0.01	71 0.0213 0.0200 -	0.08	6 -0.0421 0.0615 0.0378 -0.1487 -0.0336
C	2y 0.03	87 -0.0087 -0.0468	0.018	5 0.0477 -0.0183 -0.0145 -0.0300 -0.0068
C	2z 0.00	64 -0.0201 -0.0251 -	0.031	6 -0.0515 -0.0310 0.0456 -0.1385 0.0105
C	3x -0.03	34 0.0152 -0.1234	0.111	3 0.0293 -0.1021 -0.0860 -0.0556 -0.0141
C	3y 0.00	95 0.0076 -0.0133	0.036	9 0.1021 -0.0172 -0.1320 0.0950 -0.0781
C	3z 0.03	71 0.0182 -0.0627	0.016	9 0.0790 -0.0181 -0.0597 -0.0147 0.0029
C	4x -0.00	36 -0.0280 0.0512 -	0.076	9 -0.1207 0.0414 -0.2177 -0.1553 0.0287
C	4y -0.01	94 -0.0050 0.0805 -	0.021	7 -0.0509 0.0220 -0.0580 -0.0718 0.0434
C	4z 0.02	23 0.0094 -0.0314 -	0.061	2 0.0471 0.0729 -0.1237 0.0892 -0.0468
C	5x -0.09	52 0.0166 -0.1018	0.123	2 0.0700 -0.0500 -0.0100 0.1725 -0.0098
C	5y -0.00	94 0.0034 -0.0315	0.027	2 -0.0254 -0.0680 0.0370 -0.0771 0.0653
C	5z -0.02	29 -0.0033 0.0084 -	0.019	1 -0.0348 -0.0213 -0.0094 0.0228 -0.0607
N	6x 0.09	01 0.0118 0.0847 -	0.213	9 0.1213 -0.0451 0.1191 -0.1578 -0.0152
N	6y 0.08	73 -0.0029 -0.0179 -	0.012	1 0.1395 -0.0241 -0.0377 0.0297 -0.0597
N	6z 0.06	59 -0.0007 -0.0746 -	0.012	3 0.0551 -0.0049 0.0282 -0.1190 -0.0038
C	7x 0.02	01 0.0207 0.0681 -	0.125	5 0.0189 0.0044 0.0866 -0.1225 -0.0246
C	7y 0.05	24 -0.0087 -0.0466	0.008	0 0.0767 -0.0051 -0.0086 -0.0136 -0.0230
C	7z 0.04	74 -0.0053 -0.0749 -	0.012	2 0.0266 0.0122 0.0398 -0.1270 0.0012
C	8x -0.01	75 0.0134 0.0479 -	0.019	7 -0.0107 -0.0485 0.0061 -0.0505 -0.0001
C	8y 0.03	81 -0.0185 -0.0976	0.004	6 0.0486 0.0647 0.0086 -0.0030 -0.0249
C	8z 0.05	25 0.0051 -0.0587	0.019	8 0.0523 -0.0319 0.0026 -0.0966 0.0001
C	9x -0.04	96 0.0147 0.0387 -	0.059	7 0.0048 -0.0942 -0.0556 -0.0863 0.0248
C	9y 0.03	05 -0.0181 -0.0742	0.012	2 0.0679 0.0161 -0.0456 0.0165 -0.0271
C	9z 0.06	26 0.0091 -0.0217	0.051	2 0.0704 -0.0823 -0.0299 -0.0616 -0.0113
C	10x -0.01	49 0.0113 -0.0252 -	0.082	7 0.0842 -0.0944 -0.0717 -0.1080 0.0078
C	10y 0.04	52 -0.0039 -0.0342	0.026	6 0.1176 -0.0394 -0.0957 0.0416 -0.0598
C	10z 0.06	36 0.0085 -0.0708	0.021	9 0.0824 -0.0426 -0.0285 -0.0629 0.0020
C	11x -0.04	73 0.0143 0.0538 -	0.063	6 -0.0113 -0.0856 -0.0293 -0.0877 0.0255
C	11y 0.02	56 -0.0361 -0.0848 -	0.072	7 0.0163 0.1687 0.0326 0.0840 0.0071
C	11z 0.11	96 0.0207 0.1648	0.2	0 -0.0677 -0.1404 0.2106 -0.0859 -0.0838
C	12x -0.01	02 -0.0129 0.0195	0.014	1 0.0028 -0.0729 -0.0486 -0.0241 0.0216
C	12y 0.08	82 0.0305 -0.1635 -	0.049	6 0.0479 0.2550 0.1582 -0.0062 -0.0722
C	12z 0.00	21 0.0205 0.0001	0.012	5 0.0176 -0.0417 0.0016 -0.0762 -0.0034
C	13x -0.00	57 0.0879 -0.0017	0.033	1 -0.0166 0.0326 -0.0271 0.0662 0.0078
C	13y -0.06	20 -0.3073 -0.0558 -	0.034	5 -0.0196 0.0581 0.0344 0.0160 -0.0033
C	13z -0.05	85 0.0189 0.0311	0.044	6 -0.0417 0.0033 -0.0147 0.0437 0.0029
C	14x -0.03	10 -0.0517 -0.0350	0.022	8 -0.0208 0.0640 -0.0134 0.0712 0.0069
C	14y -0.00	33 0.1510 0.0277	0.031	8 -0.0139 -0.0029 -0.0237 0.0314 0.0060
C	14z -0.06	84 -0.0196 0.0280	0.045	2 -0.0557 0.0204 -0.0174 0.0840 0.0062
O	15x -0.07	49 -0.0324 -0.0198	0.054	7 -0.0538 0.0883 -0.0243 0.1242 0.0103
O	15y -0.03	08 0.0701 0.0236	0.039	6 -0.0256 -0.0023 -0.0356 0.0501 0.0112
O	15z -0.07	73 -0.0137 0.0329	0.052	6 -0.0639 0.0235 -0.0196 0.0960 0.0067
O	16x -0.02	11 -0.1626 -0.0808 -	0.002	0 -0.0060 0.0972 0.0024 0.0666 0.0047
O	16y 0.04	79 0.5263 0.0931	0.08	1 -0.0059 -0.0585 -0.0750 0.0400 0.0170
O	16z -0.03	36 -0.0491 -0.0047	0.022	1 -0.0291 0.0285 -0.0078 0.0584 0.0043
N	17x 0.01	95 0.0048 -0.0533	0.251	5 -0.1747 0.0768 0.1918 0.0565 -0.0270
N	17y -0.02	75 0.0051 0.1059	0.042	6 -0.0226 0.0444 -0.0444 0.0776 -0.0954
N	17z 0.05	09 0.0238 -0.1048	0.004	0 0.0971 0.0486 -0.0513 0.0746 0.0025
C	18x -0.02	22 0.0143 -0.0943	0.195	4 -0.0848 0.0067 0.0825 0.0098 -0.0174
C	18y -0.03	86 0.0109 0.0774	0.019	1 0.0203 0.0278 -0.0802 0.0799 -0.0918
C	18z 0.04	94 0.0187 -0.0942	0.024	8 0.0760 0.0113 -0.0336 0.0148 0.0189
C	19x -0.08	92 0.0204 -0.0580	0.079	0 -0.0445 0.0109 0.0723 -0.0054 0.0140
C	19y -0.05	53 0.0067 0.1063	0.001	7 -0.0135 0.0318 -0.0580 0.0471 -0.0651
C	19z 0.04	97 0.0146 -0.1022	0.025	3 0.0534 0.0188 -0.0156 -0.0065 0.0557
C	20x -0.16	81 0.0290 -0.0488	0.011	0 -0.0104 0.0111 0.0751 -0.0017 0.0199
C	20y -0.06	35 -0.0005 0.1153	0.014	1 -0.0540 0.0255 -0.0240 0.0143 -0.0440
C	20z 0.02	66 0.0225 -0.1102 -	0.009	7 0.0936 0.0214 -0.0283 0.0174 0.0492
C	21x -0.07	26 0.0064 -0.0210	0.085	4 -0.1196 0.0598 0.0446 -0.0188 0.0025
C	21y -0.04	81 -0.0018 0.1104	0.017	2 -0.0681 0.0384 -0.0276 0.0088 -0.0342
C	21z 0.03	44 0.0224 -0.0969 -	0.021	6 0.0877 0.0504 -0.0637 0.0564 0.0175
C	22x 0.06	23 -0.0188 0.1067 -	0.132	2 -0.0009 0.0031 0.0264 -0.0439 0.0333
C	22y -0.04	10 0.0025 0.1570 -	0.065	6 0.0156 0.0232 -0.0745 0.0433 -0.0723
C	22z 0.22	01 -0.0284 -0.1256	0.138	7 -0.0943 0.0898 -0.0163 -0.0287 0.1114
C	23x -0.13	24 0.0276 -0.0315 -	0.097	2 0.1578 -0.0821 0.0756 0.0454 0.0004
C	23y -0.16	14 -0.0015 0.1428 -	0.077	2 0.0686 -0.0913 0.0249 0.0776 -0.1271
C	23z -0.00	53 0.0241 -0.1148 -	0.055	0 0.1611 -0.0257 -0.0109 0.0448 0.0288
H	24x -0.07	90 0.0139 0.0054 -	0.078	2 0.1202 -0.0723 0.0405 0.0397 -0.0210
H	24y -0.12	45 0.0086 0.0532 -	0.088	2 0.1076 -0.0860 0.0380 0.0573 -0.0657
H	24z 0.00	30 0.0080 -0.0239 -	0.032	1 0.0778 -0.0257 -0.0019 0.0212 0.0030
C	25x 0.16	38 -0.0147 -0.0568	0.085	6 -0.0368 0.0311 -0.0231 -0.0096 0.0258
C	25y 0.03	02 -0.0350 0.0961	0.06	6 -0.0931 -0.0008 -0.0372 0.0509 -0.1195
C	25z -0.10	22 0.0292 -0.1674 -	0.085	3 0.1739 -0.0352 0.0281 0.0770 0.0155
N	26x 0.15	26 -0.0479 0.0311 -	0.094	5 0.0132 -0.0482 -0.2448 -0.0514 0.0366
N	26y 0.00	66 -0.0025 0.0868 -	0.037	5 -0.0562 0.0038 -0.0182 -0.1011 0.0586
N	26z -0.00	67 0.0017 0.0455 -	0.096	3 -0.0403 0.0887 -0.0808 0.0944 -0.0948
C	27x 0.09	66 -0.0371 0.0318 -	0.084	3 -0.0407 -0.0107 -0.2405 -0.1346 0.0227
C	27y -0.00	64 -0.0078 0.0774 -	0.036	9 -0.0603 0.0177 -0.0413 -0.0779 0.0543
C	27z -0.00	68 -0.0007 0.0304 -	0.093	7 -0.0391 0.0923 -0.0877 0.0961 -0.0828
C	28x 0.01	86 -0.0015 -0.0432 -	0.003	5 0.0105 -0.0195 -0.0617 -0.0913 -0.0213
C	28y -0.03	32 -0.0059 0.0405 -	0.032	0 -0.0601 0.0308 0.0134 -0.0450 0.0781
C	28z -0.02	63 0.0082 0.0478 -	0.078	2 -0.0452 0.0820 -0.0528 0.0782 -0.1184
C	29x -0.06	40 0.0308 -0.1260	0.065	1 0.0458 -0.0185 0.1002 -0.0230 -0.0440
C	29y -0.05	99 0.0115 0.0265 -	0.004	4 -0.0495 0.0297 0.0744 -0.0540 0.0612
C	29z -0.04	20 0.0234 0.0565 -	0.049	6 -0.0349 0.0712 -0.0114 0.0463 -0.1300
C	30x 0.00	46 0.0004 -0.0859	0.03	1 0.0563 -0.0515 -0.0414 0.0353 -0.0075
C	30y -0.02	63 0.0108 0.0449 -	0.005	2 -0.0392 0.0028 0.0295 -0.0744 0.0517
C	30z -0.03	18 0.0106 0.0491 -	0.053	0 -0.0377 0.0523 -0.0244 0.0515 -0.0945
N	31x -0.11	19 0.0066 0.0229	0.066	1 -0.0044 0.0310 -0.0522 0.0893 0.0163
N	31y 0.03	97 -0.0102 -0.0708	0.036	0 0.0313 -0.0697 -0.0306 -0.0704 0.0127
N	31z -0.02	71 -0.0110 0.0043 -	0.049	9 -0.1055 -0.0548 0.0337 -0.0518 0.0101
C	32x -0.11	36 0.0070 -0.0198	0.105	3 0.0109 -0.0044 -0.0681 0.1294 0.0173
C	32y 0.03	97 -0.0045 -0.0978	0.024	0 0.0051 -0.0900 -0.0245 -0.0591 0.0253
C	32z -0.03	65 -0.0086 0.0290 -	0.017	2 -0.0572 -0.0238 0.0060 -0.0008 -0.0222
C	33x -0.07	71 0.0099 -0.0133	0.035	4 -0.0488 0.0229 -0.0841 0.0087 -0.0012
C	33y 0.04	76 -0.0124 -0.0838	0.049	8 0.0442 -0.0694 -0.0387 -0.0811 0.0235
C	33z -0.05	16 -0.0212 0.0719	0.026	7 -0.0283 -0.0222 0.0080 -0.0239 0.0034
C	34x -0.09	51 0.0125 -0.0212	0	4 -0.1093 0.0509 -0.1288 -0.1333 -0.0169
C	34y 0.02	77 -0.0184 -0.0491	0.085	1 0.0828 -0.0220 -0.0594 -0.1020 0.0130
C	34z -0.04	15 -0.0106 0.0266 -	0.032	0 -0.1066 -0.0655 0.0183 -0.0367 0.0184
C	35x -0.09	18 0.0136 0.0052 -	0.008	0 -0.0713 0.0544 -0.0706 -0.0938 -0.0130
C	35y 0.03	41 -0.0154 -0.0578	0.062	6 0.0738 -0.0212 -0.0424 -0.0890 0.0044
C	35z -0.02	15 -0.0121 -0.0033 -	0.048	0 -0.0996 -0.0513 0.0304 -0.0751 0.0105
C	36x 0.12	43 0.0059 0.0555 -	0.147	7 -0.0285 0.0271 0.0787 0.0223 -0.0195
C	36y 0.10	69 -0.0138 -0.0708	0	5 0.0524 -0.0735 0.0039 -0.0827 0.0186
C	36z -0.11	34 -0.1016 0.3566	0.326	0 0.3127 0.1622 0.0376 -0.2315 0.0765
C	37x -0.03	41 0.0079 -0.0075 -	0.009	2 -0.0272 0.0594 -0.0391 -0.0800 -0.0289
C	37y 0.01	90 0.0007 -0.0395	0.043	4 0.0081 -0.1045 -0.0276 0.0233 0.0572
C	37z -0.04	00 -0.0067 0.0221 -	0.05	9 -0.1429 -0.1068 0.0410 -0.0216 0.0449
O	38x -0.03	23 0.0291 -0.0086 -	0.008	3 0.0656 0.1314 0.0246 -0.0474 -0.0498
O	38y -0.00	06 0.0233 -0.0415	0.004	0 -0.0844 -0.2191 -0.0000 0.1602 0.1285
O	38z -0.07	31 0.0119 0.0330 -	0.107	8 -0.2827 -0.2368 0.0679 0.1070 0.1198
C	39x 0.01	31 -0.0057 -0.0013 -	0.009	3 -0.0048 0.0160 0.0124 -0.0305 -0.0174
C	39y 0.02	44 0.0045 -0.0377	0.021	2 -0.0149 -0.1119 -0.0054 0.0447 0.0544
C	39z -0.00	69 -0.0255 -0.0010 -	0.024	6 -0.0703 -0.0668 0.0443 -0.1076 0.0243
C	40x 0.02	47 -0.0233 0.0097	0.027	4 0.0344 -0.0206 -0.0049 0.0588 -0.0032
C	40y 0.02	97 0.0395 -0.0633 -	0.033	5 -0.0514 -0.0552 0.0461 -0.0137 0.0473
C	40z 0.00	32 -0.0621 0.0269	0.041	8 -0.0151 -0.1588 0.0137 0.0294 0.0684
O	41x 0.01	73 -0.0009 0.0140	0.019	7 0.0662 0.0579 -0.0206 0.0875 -0.0307
O	41y 0.03	21 0.0230 -0.0512 -	0.023	0 -0.0429 -0.0503 0.0463 -0.0211 0.0420
O	41z 0.00	17 -0.0460 0.0145	0.031	9 -0.0235 -0.1695 0.0167 0.0411 0.0812
O	42x 0.05	05 -0.0666 0.0204	0.071	7 0.0414 -0.1538 0.0002 0.1238 0.0482
O	42y 0.02	52 0.1085 -0.1208 -	0.112	9 -0.1036 0.0648 0.0833 -0.1175 0.0136
O	42z -0.01	42 -0.1066 0.0898	0.1	3 0.0477 -0.1821 -0.0389 0.1015 0.0646
C	43x 0.03	81 0.0172 -0.0349 -	0.011	1 0.0005 0.0010 0.0193 0.0215 -0.0053
C	43y -0.02	52 -0.0383 0.0510	0.04	2 0.0459 0.0230 -0.0488 0.0172 -0.0319
C	43z -0.03	54 0.0699 -0.0260 -	0.072	3 -0.0308 0.1583 -0.0030 -0.1157 -0.0612
C	44x -0.04	13 0.0875 0.0048	0.057	3 -0.0446 0.0568 -0.0384 0.1199 0.0140
C	44y -0.04	25 -0.3169 -0.0729 -	0.028	4 -0.0086 0.0677 0.0277 0.0266 -0.0031
C	44z 0.05	65 0.0275 -0.0424 -	0.018	7 0.0408 0.0089 0.0044 -0.0385 -0.0007
H	45x 0.00	74 0.0765 0.0017	0.013	9 -0.0016 0.0097 -0.0118 0.0193 0.0035
H	45y -0.02	74 -0.2610 -0.0532 -	0.029	8 0.0018 0.0359 0.0233 -0.0014 -0.0036
H	45z 0.03	35 0.0233 -0.0194 -	0.013	2 0.0249 -0.0009 0.0041 -0.0298 -0.0014
H	46x -0.02	48 0.0052 -0.0536	0.044	8 0.0126 -0.0451 -0.0639 -0.0146 -0.0011
H	46y 0.00	11 0.0018 -0.0120	0.017	7 0.0318 -0.0114 -0.0489 0.0274 -0.0219
H	46z -0.00	45 0.0079 -0.0054 -	0.006	9 0.0179 -0.0008 -0.0283 -0.0022 -0.0004
H	47x -0.02	47 -0.0086 0.0250 -	0.051	2 -0.0387 0.0129 -0.0963 -0.0678 0.0085
H	47y -0.00	59 0.0014 0.0078 -	0.009	8 0.0073 -0.0034 -0.0236 -0.0336 0.0285
H	47z 0.00	53 0.0033 -0.0126 -	0.02	4 0.0181 0.0193 -0.0395 0.0208 -0.0087
H	48x -0.04	90 0.0113 -0.0511	0.057	6 0.0275 -0.0213 0.0251 0.0671 -0.0107
H	48y -0.01	16 0.0036 -0.0097	0.012	9 -0.0075 -0.0177 0.0192 -0.0164 0.0167
H	48z 0.00	41 -0.0026 -0.0231	0	1 0.0003 -0.0211 -0.0048 0.0057 -0.0182
H	49x 0.00	11 0.0013 0.0081	0	7 -0.0015 -0.0060 0.0048 -0.0062 -0.0011
H	49y 0.00	55 -0.0065 -0.0383	0.004	7 0.0090 0.0187 -0.0054 -0.0002 -0.0020
H	49z 0.01	88 -0.0021 -0.0283	0.014	6 0.0140 -0.0003 -0.0001 -0.0182 0.0015
H	50x -0.01	51 0.0044 0.0197 -	0.022	5 -0.0131 -0.0128 0.0009 -0.0179 0.0108
H	50y 0.00	95 -0.0057 -0.0246	0.006	6 0.0211 0.0024 -0.0131 0.0007 -0.0086
H	50z 0.01	82 0.0046 -0.0097	0.012	1 0.0412 -0.0401 -0.0367 -0.0157 -0.0071
H	51x 0.00	09 0.0056 0.0569	0.013	0 -0.0392 -0.0301 0.0585 -0.0321 -0.0085
H	51y 0.01	11 -0.0153 -0.0309 -	0.017	0 -0.0300 0.0854 0.0771 0.0073 0.0124
H	51z 0.03	79 0.0077 0.0613	0.066	0 -0.0209 -0.0517 0.0626 -0.0224 -0.0316
H	52x -0.01	74 0.0077 0.0084 -	0.009	2 0.0127 -0.0540 -0.0373 -0.0399 0.0057
H	52y 0.00	64 -0.0120 -0.0257 -	0.034	4 0.0096 0.0606 -0.0007 0.0402 0.0035
H	52z 0.04	56 0.0044 0.0655	0.086	9 -0.0671 -0.0258 0.1524 -0.0530 -0.0262
H	53x -0.02	37 -0.0011 -0.0163 -	0.058	0 0.0134 0.0119 -0.0410 -0.0032 0.0243
H	53y 0.00	54 -0.0098 -0.0228 -	0.034	8 0.0232 0.0453 -0.0269 0.0466 -0.0014
H	53z 0.03	76 0.0095 0.0669	0.063	0 -0.0070 -0.0647 0.0360 -0.0111 -0.0372
H	54x -0.00	80 -0.0443 0.0082 -	0.002	6 0.0016 -0.0392 -0.0165 -0.0219 0.0110
H	54y 0.04	68 0.0504 -0.0659 -	0.022	9 0.0197 0.1168 0.0790 -0.0047 -0.0338
H	54z 0.02	85 0.0716 -0.0238 -	0.004	4 0.0120 0.0478 0.0422 -0.0200 -0.0187
H	55x 0.00	85 0.0044 -0.0003	0.007	5 0.0131 -0.0380 -0.0272 -0.0189 0.0094
H	55y 0.05	13 0.0639 -0.0681 -	0.02	5 0.0235 0.1171 0.0757 -0.0050 -0.0346
H	55z -0.02	79 -0.0612 0.0242	0.013	0 -0.0025 -0.0741 -0.0430 -0.0224 0.0178
H	56x 0.00	91 0.0457 -0.0188	0.006	8 -0.0030 0.0506 0.0117 0.0333 -0.0074
H	56y -0.04	63 -0.2108 -0.0193 -	0.018	7 -0.0147 0.0035 0.0034 0.0059 0.0065
H	56z -0.05	31 -0.1427 0.0107	0.003	3 -0.0230 -0.0267 -0.0175 0.0096 0.0123
H	57x -0.00	66 0.0692 0.0214	0.021	6 -0.0130 -0.0086 -0.0247 0.0328 0.0085
H	57y -0.04	87 -0.1884 -0.0059 -	0.012	6 -0.0173 -0.0131 -0.0076 0.0067 0.0106
H	57z 0.02	15 0.1605 0.0070	0.022	5 -0.0008 0.0309 0.0102 0.0166 -0.0113
H	58x -0.14	94 0.0357 0.0236 -	0.189	5 0.1228 -0.0460 0.0638 -0.0620 0.0873
H	58y -0.02	10 0.0032 0.0193	0.004	9 -0.0100 0.0149 -0.0095 0.0060 -0.0010
H	58z -0.02	01 0.0125 -0.0587 -	0.012	6 0.0191 0.0103 0.0297 -0.0356 0.0822
H	59x 0.22	23 -0.0561 0.0783	0.064	0 -0.1168 0.0488 -0.0598 0.0263 -0.0626
H	59y -0.01	06 0.0008 0.0421	0.012	2 -0.0004 0.0035 -0.0336 0.0322 -0.0545
H	59z -0.02	65 0.0140 -0.0555 -	0.018	1 0.0258 0.0065 0.0299 -0.0337 0.0781
H	60x 0.08	49 -0.0101 -0.0050	0.026	9 0.0058 -0.0073 -0.0159 0.0074 -0.0092
H	60y -0.03	83 -0.0065 0.0263 -	0.03	0 0.0388 -0.0453 0.0124 0.0489 -0.0606
H	60z -0.03	93 0.0088 -0.0475 -	0.039	7 0.0740 -0.0270 0.0142 0.0348 -0.0062
H	61x 0.08	44 -0.0090 -0.0318	0.068	7 -0.0768 0.0534 -0.0221 -0.0289 0.0312
H	61y 0.10	18 -0.0215 0.0178	0.097	5 -0.1316 0.0668 -0.0478 -0.0279 -0.0039
H	61z -0.05	09 0.0108 -0.0630 -	0.025	1 0.0373 0.0013 0.0156 0.0180 0.0153
H	62x 0.02	68 -0.0077 0.0381 -	0.044	5 -0.0008 0.0016 0.0049 -0.0135 0.0091
H	62y -0.00	33 -0.0021 0.0854 -	0.093	1 0.0327 -0.0014 -0.0237 -0.0043 -0.0052
H	62z 0.29	81 -0.0663 0.0003	0.191	7 -0.1772 0.0866 -0.0813 0.0429 -0.0554
H	63x 0.02	86 0.0010 0.0200 -	0.03	9 0.0023 0.0112 0.0271 0.0058 -0.0038
H	63y 0.08	10 0.0030 -0.0322 -	0.069	3 -0.0112 -0.0374 0.0373 -0.0002 -0.0066
H	63z -0.06	74 -0.0336 0.1169	0.146	8 0.1253 0.0604 0.0089 -0.0763 0.0306
H	64x 0.04	42 0.0004 0.0283 -	0.043	3 0.0087 0.0130 0.0450 0.0066 -0.0048
H	64y 0.00	19 0.0081 -0.0730 -	0.005	8 -0.0339 -0.0484 -0.0316 0.0066 -0.0019
H	64z -0.01	33 -0.0400 0.1418	0.101	0 0.1203 0.0682 0.0184 -0.0978 0.0284
H	65x 0.08	80 0.0033 0.0174 -	0.105	1 -0.0315 0.0009 0.0421 0.0088 -0.0136
H	65y 0.02	42 -0.0238 0.0500	0.063	7 0.0948 0.0244 0.0094 -0.0793 0.0220
H	65z -0.03	52 -0.0372 0.1310	0.118	9 0.1215 0.0648 0.0143 -0.0887 0.0287
H	66x 0.01	06 -0.0072 0.0003	0.006	1 0.0068 -0.0117 0.0057 0.0139 0.0031
H	66y 0.00	31 0.0024 -0.0102	0.011	5 -0.0080 -0.0368 -0.0076 0.0256 0.0190
H	66z -0.00	68 -0.0022 -0.0016 -	0.019	3 -0.0268 0.0004 0.0142 -0.0622 -0.0032
H	67x 0.00	28 -0.0330 0.0290	0.034	8 0.0333 -0.0203 -0.0215 0.0393 -0.0065
H	67y -0.01	11 -0.0290 0.0330	0.029	3 0.0288 -0.0019 -0.0267 0.0196 -0.0121
H	67z -0.00	76 0.0290 -0.0177 -	0.033	2 -0.0173 0.0669 0.0072 -0.0545 -0.0243
H	68x 0.01	99 0.0109 -0.0244 -	0.009	4 -0.0145 -0.0277 0.0211 0.0091 0.0182
H	68y -0.00	93 -0.0362 0.0368	0.034	8 0.0313 -0.0105 -0.0266 0.0236 -0.0091
H	68z -0.01	67 0.0484 -0.0228 -	0.046	2 -0.0185 0.0982 0.0002 -0.0620 -0.0383
H	69x 0.00	83 0.0547 -0.0464 -	0.052	6 -0.0269 0.0827 0.0212 -0.0533 -0.0288
H	69y -0.01	25 0.0017 0.0104	0.002	8 0.0113 0.0250 -0.0175 -0.0002 -0.0171
H	69z -0.01	13 0.0201 -0.0062 -	0.019	8 -0.0076 0.0448 -0.0027 -0.0307 -0.0178
H	70x -0.04	44 -0.1549 -0.0240	0.002	7 -0.0233 0.0400 0.0036 0.0466 0.0019
H	70y -0.01	96 -0.1485 -0.0333 -	0.015	7 -0.0048 0.0329 0.0176 0.0098 -0.0030
H	70z 0.02	19 0.0216 -0.0149 -	0.007	8 0.0136 0.0072 0.0056 -0.0137 -0.0016
H	71x -0.00	50 0.2069 0.0447	0.046	9 -0.0237 -0.0073 -0.0348 0.0534 0.0090
H	71y -0.00	91 -0.0429 -0.0122 -	0.001	9 -0.0054 0.0180 0.0053 0.0128 -0.0005
H	71z 0.01	35 -0.0049 -0.0108 -	0.004	5 0.0126 -0.0035 -0.0029 -0.0125 0.0010
C	72x 0.07	70 -0.0045 0.0101	0.064	3 0.0956 -0.0717 0.0268 0.0799 -0.0519
C	72y -0.02	63 -0.0422 0.0182 -	0.085	4 -0.1118 0.0495 0.0483 0.0765 0.2627
C	72z -0.02	12 0.0036 0.0518 -	0.084	4 -0.0471 0.0863 -0.0433 0.1180 -0.1051
H	73x 0.03	06 -0.0076 0.0123	0.017	5 0.0251 -0.0221 0.0163 0.0523 -0.0006
H	73y -0.00	65 -0.0189 0.0040 -	0.033	8 -0.0437 0.0167 0.0184 0.0386 0.1020
H	73z -0.00	14 0.0078 0.0249 -	0.008	8 0.0045 0.0191 -0.0131 0.0284 -0.0668
H	74x 0.02	46 0.0034 0.0028	0.029	9 0.0440 -0.0279 0.0135 0.0277 -0.0306
H	74y -0.00	64 -0.0181 0.0063 -	0.033	6 -0.0441 0.0182 0.0153 0.0333 0.0974
H	74z 0.00	51 -0.0070 0.0188 -	0.024	4 -0.0101 0.0186 0.0078 0.0871 0.0021
H	75x 0.02	89 -0.0008 0.0080	0.027	5 0.0401 -0.0278 0.0171 0.0426 -0.0210
H	75y -0.00	86 -0.0101 -0.0012 -	0.021	1 -0.0240 0.0103 0.0199 0.0284 0.0792
H	75z -0.02	03 0.0011 0.0014 -	0.041	0 -0.0349 0.0374 -0.0288 -0.0028 -0.0168
C	76x -0.06	09 0.0276 -0.0600	0.038	5 0.0099 0.0190 0.1245 -0.0198 -0.0243
C	76y -0.07	34 -0.0028 0.0214 -	0.011	4 -0.0822 0.0083 0.1105 -0.0652 0.0052
C	76z -0.03	81 0.0704 0.1121 -	0.044	6 0.0093 0.1774 -0.0234 0.0682 0.0328
H	77x -0.01	33 -0.0098 -0.0320	0.011	8 -0.0123 -0.0324 0.0427 -0.0237 -0.0387
H	77y -0.01	07 -0.0039 0.0208 -	0.009	9 -0.0266 0.0080 0.0197 -0.0222 0.0331
H	77z -0.00	73 0.0344 0.0560 -	0.018	3 0.0145 0.0897 -0.0218 0.0337 0.0606
H	78x -0.01	40 0.0235 0.0121	0.001	7 0.0139 0.0484 0.0143 0.0126 0.0309
H	78y -0.01	58 -0.0150 0.0082 -	0.014	1 -0.0429 -0.0205 0.0271 -0.0272 -0.0454
H	78z -0.00	82 0.0286 0.0513 -	0.02	0 0.0074 0.0757 -0.0209 0.0302 0.0274
C	79x 0.02	00 -0.0111 0.0452 -	0.036	5 -0.0334 0.0159 -0.0167 -0.0272 0.0051
C	79y -0.17	94 0.0620 -0.0793	0.067	6 -0.0274 0.0559 0.2767 -0.0398 -0.0395
C	79z -0.06	86 0.0379 -0.0158	0.024	2 0.0047 0.0592 0.0994 -0.0004 0.0427
H	80x -0.00	01 -0.0277 -0.0303	0	9 -0.0352 -0.0828 0.0318 -0.0515 -0.2158
H	80y -0.06	79 0.0525 -0.0131	0.036	4 0.0357 0.1155 0.0907 0.0350 0.3209
H	80z -0.02	63 0.0006 -0.0313	0.017	3 -0.0082 -0.0238 0.0545 -0.0210 -0.0753
H	81x 0.03	97 -0.0172 0.0542 -	0.039	6 -0.0218 0.0059 -0.0684 -0.0059 0.0265
H	81y -0.04	38 0.0025 -0.0257	0.011	4 -0.0272 -0.0263 0.0735 -0.0314 -0.1512
H	81z -0.01	31 0.0401 0.0369	0.004	5 0.0419 0.1306 -0.0065 0.0540 0.4024
H	82x 0.00	09 0.0246 0.0415 -	0.012	3 0.0189 0.0878 -0.0205 0.0340 0.2025
H	82y -0.07	46 0.0164 -0.0579	0.033	4 -0.0188 -0.0278 0.1275 -0.0320 -0.2162
H	82z -0.02	94 -0.0143 -0.0507	0.016	9 -0.0301 -0.0822 0.0714 -0.0490 -0.2879
Mo	de 4	3 44 45	46	47 48 49 50 51
Sy	mm
Fr	eq 229	.6 235.9 243.6	248	6 252.6 266.9 279.7 283.2 288.4
IR	Int 0.	00 0.00 0.00	0	0 0.00 0.00 0.00 0.00 0.00
Zp	t l 0.383	18 0.37806 0.37203 0	0.3682	4 0.36532 0.35541 0.34722 0.34507 0.34192
Mg	1x 0.06	94 -0.1938 -0.1203	0.059	5 0.2009 0.0281 -0.0405 0.1062 0.0517
Mg	1y 0.04	96 -0.0180 -0.1101	0.02	3 0.0151 0.0452 -0.0094 -0.0035 -0.0622
Mg	1z 0.04	77 0.0094 -0.0604 -	0.008	2 0.0623 0.0234 0.1469 -0.1024 0.0162
C	2x -0.08	06 0.0054 0.0134 -	0.025	0 -0.0028 -0.0292 -0.0129 0.0064 -0.1044
C	2y -0.06	39 0.0116 -0.0599	0.016	8 -0.0125 0.0118 -0.0046 0.0106 -0.0487
C	2z 0.09	02 0.0438 -0.0082 -	0.037	1 0.0522 -0.0413 -0.0568 -0.0132 -0.0624
C	3x 0.06	03 0.1518 0.0960	0.003	8 0.1685 0.0757 0.2377 0.2569 0.0637
C	3y -0.07	46 0.0271 0.0552	0.013	3 0.0324 -0.0566 0.0393 0.0640 0.0324
C	3z 0.02	18 -0.0320 0.0901	0.005	9 0.0484 -0.0446 0.0096 0.0200 0.0075
C	4x -0.05	90 -0.0371 -0.0830	0.006	2 -0.1275 -0.1548 0.1092 -0.0161 0.0219
C	4y 0.03	29 -0.0932 0.0885	0.01	3 -0.0448 -0.0345 0.0428 -0.0351 0.0466
C	4z -0.06	31 -0.0000 -0.0056	0.038	4 -0.0475 -0.0991 -0.0812 0.0202 0.0015
C	5x 0.12	65 0.1578 0.1150 -	0.047	0 -0.1869 0.1080 -0.1390 -0.2296 -0.0305
C	5y 0.12	66 -0.0157 0.0176 -	0.017	7 -0.0413 0.0878 0.0382 -0.1588 0.0412
C	5z 0.04	69 0.0578 -0.0426 -	0.009	9 -0.0347 0.0367 -0.0699 -0.0143 -0.0571
N	6x -0.23	61 0.0431 0.0505	0.001	0 -0.2502 -0.0069 -0.1716 -0.1537 0.0253
N	6y -0.16	40 0.0236 -0.0293 -	0.006	0 -0.0604 -0.0146 0.0030 -0.0495 -0.0244
N	6z 0.04	80 0.0441 0.0218 -	0.037	4 0.0578 -0.0270 0.0302 -0.0627 -0.0798
C	7x -0.15	93 0.0513 0.0637 -	0.034	0 -0.1959 -0.0048 -0.0826 -0.0813 -0.0094
C	7y -0.08	67 0.0322 -0.0334	0.007	3 -0.0458 0.0072 0.0013 -0.0133 -0.0340
C	7z 0.07	59 0.0572 0.0303 -	0.032	4 0.0593 -0.0298 0.0152 -0.0463 -0.0772
C	8x -0.04	69 0.0476 0.0083	0.001	3 -0.1024 0.0174 -0.0192 -0.0151 0.0425
C	8y -0.02	00 0.0604 0.0077	0.019	6 -0.0022 0.0051 0.0341 0.0174 -0.0126
C	8z 0.04	09 0.0400 0.0247 -	0.024	9 0.0590 -0.0328 0.0368 -0.0549 -0.0886
C	9x -0.01	18 0.0496 -0.0175	0.031	0 -0.1101 0.0154 -0.0045 -0.0130 0.0523
C	9y -0.03	03 0.0359 -0.0342	0.016	6 0.0095 -0.0027 0.0481 0.0079 -0.0274
C	9z -0.00	67 0.0148 0.0049 -	0.051	7 0.0529 -0.0291 0.0421 -0.0336 -0.0632
C	10x -0.04	65 0.0652 0.0284	0.011	7 -0.0674 0.0084 0.0237 0.0050 0.0435
C	10y -0.10	41 0.0329 -0.0331 -	0.015	6 -0.0042 -0.0150 0.0584 0.0022 -0.0159
C	10z 0.01	15 0.0027 0.0298 -	0.028	5 0.0543 -0.0278 0.0400 -0.0261 -0.0458
C	11x -0.01	73 0.0528 -0.0009	0.028	8 -0.1231 0.0222 -0.0142 -0.0074 0.0725
C	11y 0.03	74 -0.1118 0.0480 -	0.006	3 0.0655 -0.0369 -0.0283 -0.0328 -0.0396
C	11z -0.14	94 0.2246 0.0768 -	0.08	1 -0.0153 0.0780 0.0709 0.1273 0.0782
C	12x 0.03	76 -0.0248 -0.0910	0.031	4 0.0107 -0.0085 -0.0283 -0.0266 -0.0137
C	12y -0.11	77 0.1394 0.3256 -	0.119	7 -0.0797 0.0333 0.0962 0.0866 0.1436
C	12z -0.00	50 0.0549 0.0196 -	0.017	3 -0.0125 -0.0219 0.0241 -0.0762 -0.1130
C	13x 0.02	72 -0.0520 -0.0346	0.01	4 0.0302 0.0020 -0.0157 0.0223 0.0360
C	13y -0.00	18 0.0166 0.0677 -	0.02	2 -0.0101 0.0105 0.0204 0.0273 0.0484
C	13z 0.00	87 -0.0056 -0.0086	0.003	6 0.0069 -0.0041 0.0076 -0.0233 -0.0526
C	14x 0.04	01 -0.0553 -0.0068 -	0.008	4 0.0574 -0.0135 0.0040 -0.0106 -0.0418
C	14y 0.01	88 -0.0214 -0.0056 -	0	4 0.0185 -0.0015 0.0034 0.0038 0.0001
C	14z 0.01	42 -0.0302 -0.0240	0.019	4 0.0088 0.0170 -0.0104 0.0460 0.0704
O	15x 0.06	06 -0.0801 -0.0023 -	0.017	3 0.0925 -0.0311 0.0218 -0.0581 -0.1643
O	15y 0.03	39 -0.0421 -0.0373	0.009	1 0.0396 -0.0113 -0.0020 -0.0204 -0.0570
O	15z 0.01	56 -0.0333 -0.0250	0.021	3 0.0091 0.0200 -0.0111 0.0539 0.0831
O	16x 0.04	66 -0.0626 0.0150 -	0.022	8 0.0744 -0.0191 0.0089 -0.0074 -0.0394
O	16y 0.04	40 -0.0544 -0.0685	0.019	2 0.0458 -0.0110 -0.0111 -0.0101 -0.0284
O	16z 0.01	63 -0.0291 -0.0133	0.011	1 0.0159 0.0147 -0.0107 0.0545 0.0919
N	17x -0.00	72 0.0358 -0.0226 -	0.054	4 0.0870 0.0043 -0.1248 -0.1751 -0.0054
N	17y -0.00	97 -0.0018 0.0997 -	0.004	4 -0.0014 -0.0878 -0.1497 -0.0258 -0.0389
N	17z -0.04	01 -0.0719 0.0566	0.035	5 0.0143 -0.0937 -0.0415 -0.0834 0.0781
C	18x 0.02	13 0.0851 0.0421 -	0.027	7 0.0926 0.0737 0.0504 0.0759 -0.0031
C	18y -0.01	90 0.0087 0.1142	0.007	2 0.0057 -0.0941 -0.0918 0.0153 -0.0116
C	18z 0.00	15 -0.0569 0.0743	0.019	3 0.0273 -0.0358 -0.0123 -0.0062 0.0239
C	19x 0.01	29 0.0244 -0.0067 -	0.008	9 -0.0548 0.0867 0.0344 0.0854 -0.0552
C	19y 0.01	46 -0.0231 0.1358	0.009	8 -0.0446 -0.0472 -0.1186 0.0663 -0.0615
C	19z 0.02	01 -0.1007 0.0742	0.033	7 -0.0274 0.0302 -0.0246 0.0487 0.0027
C	20x -0.02	30 -0.0107 -0.0843 -	0	8 -0.1621 0.0305 -0.0090 -0.0358 -0.0499
C	20y 0.03	27 -0.0270 0.1144 -	0.001	1 -0.0753 0.0058 -0.1226 0.0940 -0.1101
C	20z -0.00	18 -0.1052 0.0616	0.043	6 -0.0310 -0.0191 -0.0210 -0.0159 0.0487
C	21x -0.03	76 -0.0130 -0.0796 -	0.023	0 -0.1026 -0.0567 -0.0551 -0.1462 -0.0218
C	21y 0.02	04 -0.0308 0.0832 -	0.004	3 -0.0554 -0.0238 -0.0912 0.0136 -0.0538
C	21z -0.03	97 -0.0795 0.0386	0.042	6 -0.0243 -0.0881 -0.0305 -0.0732 0.0763
C	22x 0.00	72 -0.0393 -0.0311 -	0.008	1 0.0239 -0.0171 -0.0093 -0.0603 0.0130
C	22y 0.01	62 -0.0327 0.1525	0.006	2 -0.0051 -0.1075 -0.1373 0.0111 -0.0379
C	22z 0.00	51 -0.1954 0.0114	0.077	1 -0.2413 0.2498 -0.1317 0.2741 -0.1341
C	23x 0.01	06 0.0337 -0.0332	0.008	4 0.0306 0.0656 0.0204 0.0199 0.0169
C	23y 0.03	24 0.1522 0.0680 -	0.047	2 0.1317 0.0025 -0.0661 0.1220 -0.1120
C	23z -0.00	57 -0.0511 0.0381	0.036	2 0.0506 -0.0206 0.0141 -0.0253 0.0834
H	24x 0.02	00 0.0494 0.0124 -	0.003	3 0.0929 0.0356 0.0096 0.0423 0.0084
H	24y 0.01	64 0.1063 0.0131 -	0.024	7 0.1238 0.0128 -0.0009 0.0549 -0.0239
H	24z 0.01	44 -0.0103 0.0431	0.011	5 0.0585 0.0063 -0.0038 0.0237 0.0234
C	25x -0.00	87 -0.0328 -0.0023	0.012	3 0.0085 -0.0141 0.0317 -0.0463 0.0562
C	25y -0.03	28 0.1520 -0.0229 -	0.054	1 0.0898 -0.0937 0.0031 -0.0311 -0.0332
C	25z -0.08	86 0.0324 -0.1638	0.025	4 0.0062 -0.0608 0.1243 -0.1957 0.1772
N	26x 0.07	75 0.0875 0.1312 -	0.006	4 0.1243 0.1815 0.0001 0.0322 0.0319
N	26y 0.11	03 -0.0773 0.0665	0.003	8 0.0139 0.1380 0.1617 -0.1084 0.1277
N	26z -0.00	75 0.0918 -0.0877	0.018	9 -0.0347 0.0683 -0.0188 0.0454 -0.0188
C	27x -0.01	99 0.0056 0.0329	0.006	7 0.0571 -0.0367 0.0861 0.0869 0.0310
C	27y 0.04	71 -0.0654 0.0625	0.006	7 -0.0017 0.0278 0.0888 -0.0295 0.0701
C	27z -0.03	76 0.0962 -0.0956	0.022	0 -0.0408 0.0155 -0.0444 0.0735 -0.0365
C	28x -0.08	82 -0.0239 -0.0107	0.007	6 0.0645 -0.1305 0.0230 0.1499 -0.0419
C	28y -0.00	15 -0.0245 0.0019	0.003	1 0.0051 -0.0067 0.0696 -0.0073 0.0494
C	28z -0.01	59 0.0630 -0.1004	0.024	3 -0.0515 0.0436 -0.0228 0.0708 -0.0274
C	29x -0.12	50 0.0038 -0.0367 -	0.004	2 0.0632 -0.0980 -0.1025 0.0975 -0.0996
C	29y 0.00	48 -0.0671 0.0043	0.005	2 0.0031 0.0113 0.0867 -0.0518 0.0700
C	29z 0.01	09 -0.0040 -0.0762	0.027	0 -0.0554 0.0746 0.0238 0.0190 0.0213
C	30x 0.02	99 0.1094 0.0868 -	0.025	5 0.0269 0.1043 -0.1191 -0.0356 -0.0633
C	30y 0.09	01 -0.0671 0.0406 -	0	3 -0.0136 0.1169 0.1252 -0.1206 0.1048
C	30z 0.02	26 0.0323 -0.0492	0.013	2 -0.0396 0.0728 0.0006 0.0037 -0.0004
N	31x 0.06	38 -0.0162 -0.0164 -	0.006	4 -0.1856 -0.2487 0.3338 0.1873 -0.1173
N	31y 0.06	54 0.0236 -0.1365	0.008	2 -0.0580 -0.0306 0.0256 0.0419 -0.0906
N	31z 0.08	19 0.0194 0.0071 -	0.035	6 0.0193 -0.0469 0.0134 -0.0119 -0.0619
C	32x 0.09	71 0.0520 0.0591 -	0.017	7 -0.1674 -0.0446 0.0797 -0.0530 0.0321
C	32y 0.08	15 0.0358 -0.1032	0	3 -0.0452 0.0241 -0.0287 -0.0374 -0.0418
C	32z 0.04	94 0.0271 -0.0039 -	0.014	8 -0.0114 -0.0001 -0.0176 -0.0107 -0.0344
C	33x -0.05	62 -0.0146 0.0374	0.016	6 0.0786 0.0852 -0.1337 -0.0688 0.1980
C	33y 0.01	12 0.0202 -0.1242	0.022	5 0.0118 0.0578 -0.0972 -0.0194 0.0019
C	33z 0.01	16 0.0001 0.0184 -	0.011	9 0.0211 0.0054 -0.0376 -0.0066 -0.0083
C	34x -0.22	37 -0.0906 -0.0022	0.051	2 0.3209 0.1530 -0.2373 0.0108 0.2373
C	34y -0.05	85 -0.0059 -0.1293	0.043	3 0.0632 0.0755 -0.1142 0.0241 0.0421
C	34z -0.00	28 -0.0108 0.0408 -	0.018	7 0.0700 0.0003 -0.0488 -0.0162 -0.0142
C	35x -0.12	48 -0.0615 -0.0177	0.018	1 0.0976 -0.0534 0.0294 0.1116 0.0054
C	35y -0.02	60 0.0064 -0.1225	0.027	3 0.0118 0.0170 -0.0305 0.0427 -0.0344
C	35z 0.05	25 0.0148 0.0112 -	0.032	2 0.0554 -0.0322 -0.0273 -0.0132 -0.0451
C	36x -0.00	83 -0.0218 0.0099 -	0.009	1 -0.0272 -0.0916 0.1066 0.0735 -0.0617
C	36y 0.02	67 0.0213 -0.1485	0.017	7 -0.0195 0.0148 -0.0411 0.0207 -0.0777
C	36z 0.08	63 -0.0515 0.0035 -	0.006	9 0.0123 0.0122 0.0471 -0.0388 0.0023
C	37x -0.06	33 -0.0173 -0.0090	0.012	3 0.1433 0.0731 -0.1016 -0.0064 0.0558
C	37y -0.11	87 -0.0549 -0.0313	0.047	2 0.0063 0.0725 -0.0005 0.0050 0.0086
C	37z 0.00	17 -0.0234 0.0848 -	0.03	1 0.0623 -0.0191 -0.0219 -0.0288 -0.0315
O	38x 0.18	67 0.0885 -0.0585 -	0.039	1 -0.0999 -0.1269 -0.0227 0.0608 0.0396
O	38y -0.19	76 -0.1281 0.0961	0.058	3 -0.0501 0.0815 0.1783 -0.0572 -0.0772
O	38z -0.11	26 -0.1166 0.2517 -	0.021	3 0.0664 0.0174 0.1489 -0.1177 -0.1303
C	39x 0.03	02 0.0135 0.0064 -	0.01	4 0.0404 0.0279 -0.0009 -0.0323 -0.0719
C	39y -0.07	07 -0.0360 -0.0158	0.026	2 -0.0211 0.0257 -0.0062 0.0187 0.0194
C	39z 0.08	30 0.0340 0.0005 -	0.042	5 0.0428 -0.0652 -0.0947 0.0123 -0.0103
C	40x 0.03	11 0.0030 0.0022	0.005	0 -0.0091 0.0244 0.0426 -0.0322 -0.0476
C	40y 0.14	29 0.0213 -0.0122 -	0.021	8 -0.0411 -0.1009 -0.0634 0.0610 0.1167
C	40z 0.03	23 0.0049 -0.0058 -	0.02	8 -0.0551 -0.1260 -0.0939 0.0788 0.1374
O	41x 0.02	90 -0.0008 0.0020	0.016	8 -0.0371 0.0134 0.0753 -0.0103 0.0447
O	41y 0.20	95 0.0377 -0.0117 -	0.036	5 -0.0299 -0.1375 -0.0908 0.0714 0.1750
O	41z 0.00	01 -0.0058 -0.0096 -	0.012	9 -0.0836 -0.1367 -0.0932 0.1015 0.1623
O	42x 0.03	40 -0.0075 -0.0031	0.007	2 -0.0529 -0.0019 0.0379 -0.0214 -0.0480
O	42y 0.29	04 0.0637 -0.0136 -	0.049	6 0.0169 -0.1218 -0.1012 0.0538 0.1310
O	42z -0.14	60 -0.0396 -0.0021	0.01	8 -0.0909 -0.0927 -0.0560 0.0929 0.1589
C	43x 0.08	67 0.0133 -0.0002	0.001	4 0.0192 0.0640 0.0643 -0.0764 -0.1474
C	43y -0.15	45 -0.0316 0.0069	0.027	6 0.0458 0.1260 0.0702 -0.0776 -0.1688
C	43z -0.05	61 -0.0000 0.0057	0.005	0 0.0831 0.0966 0.0281 -0.0588 -0.1264
C	44x 0.05	53 -0.0869 -0.0341	0.008	4 0.0697 0.0027 -0.0126 0.0514 0.0697
C	44y 0.00	57 -0.0111 0.0230 -	0.009	8 0.0156 0.0009 0.0034 0.0149 0.0184
C	44z 0.01	70 -0.0034 0.0174 -	0.024	3 0.0347 -0.0295 0.0190 -0.0664 -0.1325
H	45x 0.01	64 -0.0212 -0.0065 -	0.002	6 0.0228 -0.0063 0.0009 -0.0050 -0.0164
H	45y -0.00	27 0.0038 0.0192 -	0.008	6 0.0023 -0.0016 0.0046 -0.0018 -0.0057
H	45z 0.00	43 0.0050 0.0116 -	0.013	8 0.0123 -0.0166 0.0112 -0.0420 -0.0803
H	46x 0.04	69 0.0561 0.0343	0.007	7 0.0831 0.0273 0.1281 0.1323 0.0259
H	46y -0.01	47 0.0138 0.0135	0.003	8 0.0226 -0.0137 0.0347 0.0339 0.0109
H	46z 0.01	98 -0.0141 0.0478	0.01	4 0.0100 -0.0221 -0.0113 0.0194 0.0069
H	47x -0.03	16 -0.0188 -0.0488	0.008	4 -0.0836 -0.0811 0.0610 0.0220 -0.0027
H	47y 0.00	68 -0.0489 0.0362	0.007	1 -0.0140 -0.0303 0.0308 -0.0241 0.0330
H	47z -0.01	99 -0.0061 -0.0013	0.012	7 -0.0176 -0.0356 -0.0164 0.0035 0.0053
H	48x 0.03	91 0.0605 0.0420 -	0.02	6 -0.0780 0.0509 -0.0996 -0.1296 -0.0048
H	48y 0.03	80 -0.0048 0.0114 -	0.006	5 -0.0198 0.0332 0.0026 -0.0656 0.0193
H	48z 0.01	08 0.0370 -0.0307 -	0.005	1 -0.0092 0.0052 -0.0587 -0.0011 -0.0409
H	49x -0.01	07 0.0052 0.0064 -	0.005	8 -0.0174 0.0041 -0.0051 0.0003 0.0165
H	49y 0.02	02 0.0205 -0.0060	0.016	3 0.0164 0.0005 0.0183 0.0133 0.0013
H	49z 0.02	78 0.0036 0.0073 -	0.008	5 0.0391 -0.0109 0.0154 -0.0067 -0.0190
H	50x 0.00	23 0.0034 0.0033	0.008	4 -0.0308 0.0051 -0.0108 -0.0035 0.0208
H	50y -0.00	92 0.0182 -0.0117	0.011	2 0.0012 -0.0001 0.0157 0.0026 -0.0098
H	50z -0.01	13 -0.0045 -0.0062 -	0.036	5 0.0187 -0.0123 0.0215 -0.0117 -0.0215
H	51x -0.03	52 0.0727 0.0320	0.041	2 -0.0471 0.0274 0.0027 0.0373 0.0572
H	51y 0.05	18 0.0817 0.0991	0.511	7 0.0423 -0.0730 -0.0092 -0.0469 -0.0306
H	51z -0.06	27 0.0519 0.0094 -	0.147	9 -0.0138 0.0449 0.0228 0.0581 0.0381
H	52x -0.00	83 0.0405 -0.0208	0.039	4 -0.0451 0.0052 0.0107 -0.0048 0.0155
H	52y 0.00	82 -0.0903 -0.0002 -	0.162	7 0.0217 0.0024 -0.0194 -0.0054 -0.0096
H	52z -0.02	76 0.2207 0.1115	0.483	6 0.0043 -0.0210 0.0318 0.0277 0.0266
H	53x 0.02	80 -0.0656 -0.0077 -	0.055	1 -0.0135 -0.0119 -0.0251 -0.0351 -0.0065
H	53y -0.00	95 -0.1341 -0.0338 -	0.369	9 0.0121 0.0283 -0.0182 0.0110 -0.0009
H	53z -0.08	44 -0.0095 -0.0292 -	0.415	3 -0.0244 0.0774 0.0202 0.0782 0.0496
H	54x 0.01	65 -0.0091 -0.0303	0.008	4 0.0050 -0.0047 -0.0108 -0.0131 -0.0051
H	54y -0.06	11 0.0664 0.1717 -	0.065	5 -0.0435 0.0185 0.0480 0.0461 0.0837
H	54z -0.03	65 0.0486 0.1021 -	0.042	6 -0.0293 0.0053 0.0327 0.0057 0.0192
H	55x 0.02	37 -0.0121 -0.0605	0.022	2 0.0184 -0.0095 -0.0144 -0.0199 -0.0291
H	55y -0.05	90 0.0660 0.1617 -	0.061	1 -0.0400 0.0165 0.0468 0.0425 0.0738
H	55z 0.03	57 -0.0191 -0.0942	0.034	1 0.0245 -0.0179 -0.0196 -0.0492 -0.0839
H	56x -0.00	80 -0.0053 0.0300 -	0.01	4 0.0006 0.0080 0.0050 0.0288 0.0445
H	56y 0.01	24 -0.0054 -0.0041	0.005	3 0.0034 0.0017 -0.0016 0.0040 0.0082
H	56z 0.02	21 -0.0162 -0.0415	0.017	8 0.0115 -0.0049 -0.0093 -0.0178 -0.0316
H	57x 0.01	82 -0.0334 -0.0395	0.015	1 0.0163 0.0014 -0.0152 0.0104 0.0168
H	57y 0.01	89 -0.0136 -0.0231	0.012	0 0.0073 -0.0003 -0.0074 -0.0016 -0.0001
H	57z -0.01	81 0.0133 0.0384 -	0.016	2 -0.0079 0.0036 0.0140 0.0077 0.0067
H	58x 0.06	05 -0.1056 0.0485	0.022	7 -0.0170 0.0967 -0.0525 0.0878 -0.0416
H	58y 0.00	90 -0.0343 0.0402	0.014	7 -0.0601 0.0405 -0.0623 0.0820 -0.0531
H	58z 0.03	11 -0.1176 0.0262	0.043	1 -0.1232 0.1701 -0.0768 0.1835 -0.0896
H	59x -0.05	89 0.0639 -0.0740 -	0.027	4 0.0469 -0.1373 0.0324 -0.1673 0.0671
H	59y -0.00	52 0.0412 0.0466 -	0.014	9 0.0505 -0.0984 0.0035 -0.0625 0.0273
H	59z 0.03	24 -0.1111 0.0308	0.04	4 -0.1095 0.1584 -0.0720 0.1724 -0.0828
H	60x 0.01	09 0.0127 0.0354 -	0.003	0 0.0788 -0.0108 0.0092 0.0127 0.0199
H	60y -0.01	94 0.1086 -0.0448 -	0.025	3 0.1005 -0.0285 0.0394 -0.0268 0.0248
H	60z -0.02	70 0.0332 -0.0546	0.003	4 0.0367 -0.0190 0.0485 -0.0589 0.0632
H	61x -0.01	70 -0.0512 -0.0213	0.01	8 -0.0786 -0.0132 0.0056 -0.0450 0.0143
H	61y -0.01	34 -0.0248 0.0118 -	0.006	5 -0.0616 -0.0430 -0.0237 -0.0216 -0.0284
H	61z -0.04	38 0.0027 -0.0929	0.011	0 -0.0485 -0.0168 0.0498 -0.0918 0.0626
H	62x 0.00	08 -0.0128 -0.0111 -	0.002	8 0.0106 -0.0119 -0.0044 -0.0266 0.0076
H	62y 0.01	16 -0.0401 0.0465	0.004	8 0.0158 -0.0483 -0.0604 -0.0271 0.0018
H	62z -0.07	21 0.0395 -0.0753 -	0.006	1 -0.0399 -0.0646 0.0071 -0.0716 0.0234
H	63x 0.00	41 -0.0054 0.0034 -	0.003	8 -0.0136 -0.0288 0.0361 0.0196 -0.0227
H	63y 0.01	22 0.0094 -0.0508 -	0.001	6 -0.0338 -0.0448 0.0444 0.0499 -0.0943
H	63z 0.03	98 -0.0137 0.0050 -	0.002	5 -0.0014 0.0147 0.0077 -0.0302 0.0130
H	64x 0.01	18 -0.0061 0.0000 -	0.006	9 -0.0276 -0.0497 0.0652 0.0356 -0.0537
H	64y -0.01	05 0.0163 -0.0338	0.008	9 0.0137 0.0398 -0.0731 -0.0201 0.0278
H	64z 0.02	68 -0.0254 -0.0051 -	0	9 0.0069 -0.0054 0.0355 -0.0014 -0.0091
H	65x -0.01	14 -0.0108 -0.0053 -	0.004	4 -0.0128 -0.0580 0.0665 0.0569 -0.0595
H	65y 0.02	58 -0.0075 -0.0497	0.006	2 -0.0059 0.0028 0.0122 0.0021 -0.0233
H	65z 0.03	20 -0.0204 -0.0015 -	0.001	6 0.0035 0.0028 0.0234 -0.0126 0.0001
H	66x 0.03	39 0.0076 -0.0009 -	0.004	6 -0.0101 -0.0121 0.0039 -0.0020 -0.0055
H	66y -0.03	49 -0.0184 0.0043	0.012	0 0.0085 0.0252 -0.0078 0.0036 0.0238
H	66z 0.00	60 0.0106 -0.0018 -	0.013	3 0.0267 -0.0086 -0.0287 -0.0022 -0.0281
H	67x -0.06	29 -0.0157 0.0034	0.015	3 0.0068 0.0626 0.0503 -0.0448 -0.0963
H	67y -0.08	48 -0.0180 0.0036	0.014	9 0.0146 0.0577 0.0354 -0.0337 -0.0750
H	67z 0.01	71 0.0090 0.0009 -	0.004	1 0.0360 0.0277 0.0044 -0.0219 -0.0426
H	68x 0.07	78 0.0130 -0.0038 -	0.009	9 -0.0176 -0.0383 -0.0162 0.0147 0.0344
H	68y -0.07	98 -0.0172 0.0031	0.013	6 0.0110 0.0504 0.0314 -0.0291 -0.0652
H	68z -0.02	27 0.0016 0.0039	0.004	4 0.0512 0.0679 0.0290 -0.0462 -0.0944
H	69x 0.06	94 0.0182 0.0008 -	0.005	3 0.0459 0.0509 0.0295 -0.0522 -0.0970
H	69y -0.06	72 -0.0133 0.0037	0.013	0 0.0223 0.0600 0.0344 -0.0369 -0.0803
H	69z -0.02	46 -0.0020 0.0020	0.003	0 0.0235 0.0314 0.0108 -0.0184 -0.0404
H	70x 0.01	07 -0.0231 -0.0010	0.003	2 0.0138 0.0087 -0.0060 0.0365 0.0602
H	70y -0.00	25 0.0006 0.0163 -	0.005	2 0.0007 0.0029 0.0019 0.0110 0.0176
H	70z 0.00	26 0.0024 0.0118 -	0.009	9 0.0085 -0.0089 0.0074 -0.0207 -0.0412
H	71x 0.02	37 -0.0386 -0.0341	0.014	4 0.0235 0.0056 -0.0118 0.0302 0.0484
H	71y 0.00	19 -0.0049 0.0049 -	0.001	1 0.0039 0.0024 -0.0004 0.0106 0.0169
H	71z 0.00	73 -0.0032 -0.0009 -	0.005	4 0.0121 -0.0101 0.0047 -0.0234 -0.0461
C	72x 0.12	03 -0.0436 0.1372 -	0.005	1 -0.0080 0.0512 -0.0397 -0.0867 0.0042
C	72y -0.01	62 0.2976 -0.2123 -	0.042	4 0.0077 0.1684 0.0310 0.0192 0.0194
C	72z -0.00	03 0.1128 -0.1288	0.019	7 -0.0648 0.0922 -0.0371 0.0612 -0.0304
H	73x 0.05	90 0.0147 0.0414 -	0.007	2 -0.0103 0.0508 -0.0213 -0.0514 0.0038
H	73y -0.00	55 0.1339 -0.0926 -	0.019	3 0.0027 0.0751 0.0036 0.0094 0.0004
H	73z 0.02	17 -0.0316 0.0207	0.013	7 -0.0263 0.0083 -0.0095 -0.0111 0.0023
H	74x 0.04	95 -0.0351 0.0634	0	6 -0.0081 0.0190 -0.0157 -0.0448 0.0064
H	74y -0.00	66 0.1222 -0.0851 -	0.017	3 0.0035 0.0660 0.0066 0.0106 0.0020
H	74z 0.03	48 0.0982 -0.0548 -	0.006	5 -0.0303 0.1006 -0.0307 -0.0200 -0.0070
H	75x 0.06	06 -0.0174 0.0610 -	0.002	7 -0.0112 0.0375 -0.0202 -0.0558 0.0071
H	75y -0.00	27 0.0957 -0.0681 -	0.014	0 0.0009 0.0611 0.0046 0.0022 0.0053
H	75z -0.05	18 0.0468 -0.0838	0.007	4 -0.0012 -0.0141 0.0051 0.0788 -0.0211
C	76x -0.11	44 -0.0507 -0.0761	0.009	2 0.0393 -0.1032 -0.0332 0.0701 -0.0400
C	76y -0.00	03 -0.0923 -0.0213	0.007	4 0.0063 -0.0343 0.0809 -0.0525 0.0456
C	76z 0.00	34 -0.0212 -0.0849	0.041	8 -0.0838 0.1761 0.1449 -0.0124 0.1752
H	77x -0.02	56 -0.0197 -0.0106 -	0.003	0 0.0236 -0.0607 -0.0308 0.0186 -0.0450
H	77y 0.00	71 -0.0272 0.0035	0	9 0.0024 -0.0066 0.0380 -0.0249 0.0271
H	77z -0.00	08 -0.0017 -0.0283	0.016	4 -0.0350 0.0815 0.0713 -0.0088 0.0909
H	78x -0.02	99 -0.0105 -0.0289	0.009	4 -0.0064 0.0125 0.0239 0.0145 0.0340
H	78y 0.01	55 -0.0315 -0.0095	0.002	3 -0.0001 -0.0154 0.0174 -0.0176 -0.0028
H	78z 0.00	48 -0.0047 -0.0292	0.016	5 -0.0358 0.0766 0.0625 -0.0075 0.0777
C	79x -0.00	10 -0.0321 -0.0167	0.008	2 0.0033 -0.0077 0.0377 0.0010 0.0249
C	79y -0.14	09 -0.1290 -0.1279	0.023	2 0.0267 -0.1073 0.0398 0.0344 0.0187
C	79z -0.07	27 -0.0373 -0.0480	0.009	0 0.0141 -0.0408 0.0187 0.0211 0.0152
H	80x 0.03	36 -0.0890 -0.0257	0.021	9 -0.0199 0.0234 0.0304 -0.0001 0.0278
H	80y -0.13	85 0.0731 -0.0067 -	0.033	0 0.0767 -0.1605 -0.0705 0.0322 -0.0877
H	80z -0.01	48 -0.0448 -0.0226	0.008	9 0.0017 -0.0162 0.0048 0.0095 0.0026
H	81x 0.04	65 0.0106 0.0266 -	0	9 -0.0126 0.0403 0.0319 -0.0288 0.0279
H	81y 0.00	24 -0.0835 -0.0484	0.023	3 -0.0218 0.0248 0.0468 -0.0010 0.0454
H	81z -0.09	64 0.1275 0.0422 -	0.043	9 0.0708 -0.1241 -0.0701 0.0107 -0.0838
H	82x -0.04	66 0.0621 0.0060 -	0.015	6 0.0247 -0.0388 -0.0152 0.0085 -0.0190
H	82y -0.02	78 -0.1152 -0.0884	0.034	4 -0.0250 0.0170 0.0467 0.0233 0.0504
H	82z 0.02	73 -0.1206 -0.0548	0.035	2 -0.0366 0.0496 0.0497 0.0071 0.0548
Mo	de 5	2 53 54	55	56 57 58 59 60
Sy	mm
Fr	eq 294	.4 297.6 305.8	311	8 316.0 338.8 345.1 357.4 370.2
IR	Int 0.	00 0.00 0.00	0	0 0.00 0.00 0.00 0.00 0.00
Zp	t l 0.338	44 0.33659 0.33203 0	0.3288	6 0.32664 0.31545 0.31256 0.30716 0.30179
Mg	1x 0.07	15 -0.2152 0.0396	0.244	0 -0.0462 0.0009 -0.0338 -0.0291 -0.1317
Mg	1y 0.04	74 -0.1304 -0.0406 -	0.032	3 0.0080 -0.1150 0.1071 0.1396 0.3602
Mg	1z 0.09	09 -0.1558 -0.1945 -	0.239	1 0.0400 -0.1975 -0.0948 -0.0104 0.4871
C	2x -0.14	56 0.0808 0.1353 -	0.078	2 0.0148 -0.0256 -0.0138 0.0244 -0.0005
C	2y -0.04	52 0.0192 0.0146 -	0.039	4 -0.0125 -0.0147 -0.0680 -0.0042 -0.0553
C	2z -0.07	88 -0.0208 0.0350	0.045	9 0.0150 -0.0089 -0.0138 0.0457 -0.0276
C	3x 0.05	31 -0.0952 -0.0087	0.042	5 0.0107 0.2293 0.0324 0.0509 -0.0420
C	3y -0.01	44 -0.0607 0.0502 -	0.019	4 0.0243 0.0467 -0.2185 0.0926 -0.0571
C	3z -0.00	71 0.0206 0.0123	0.072	8 0.0408 0.0295 0.0852 -0.0359 -0.0173
C	4x 0.14	49 -0.1090 -0.1957	0.17	6 0.0678 0.1376 -0.0169 -0.0197 -0.1508
C	4y 0.02	15 -0.0204 -0.0290	0.051	8 0.0111 0.0492 -0.0299 -0.0094 -0.0333
C	4z -0.03	37 -0.0147 0.0040	0.072	9 -0.0605 0.0310 0.0234 0.0057 -0.0337
C	5x 0.05	69 -0.0944 -0.0852	0.08	0 0.0750 0.0785 -0.0275 0.0060 -0.0077
C	5y -0.04	13 -0.0220 0.0050	0.039	4 0.0195 0.0802 -0.0258 0.1112 0.0333
C	5z -0.04	16 -0.0397 -0.0071	0.024	6 -0.0292 0.0817 0.0037 0.0736 -0.0735
N	6x 0.04	67 0.0857 0.0314 -	0.191	2 0.2657 0.3045 0.1156 0.0248 0.0261
N	6y 0.06	82 -0.0141 -0.0406 -	0.186	2 0.1779 0.0231 -0.2067 0.0245 -0.0810
N	6z 0.08	28 -0.0199 -0.0877 -	0.022	1 0.1477 -0.1194 0.0968 -0.0770 -0.0130
C	7x -0.06	30 0.0785 0.0727 -	0.072	3 0.0273 0.0576 0.0342 0.0069 0.0392
C	7y -0.00	42 0.0001 -0.0177 -	0.063	5 0.0239 -0.0350 -0.1173 0.0055 -0.0827
C	7z 0.04	84 -0.0222 -0.0649	0.036	1 0.0763 -0.1455 0.0962 -0.0653 -0.0235
C	8x -0.06	74 -0.0109 -0.0289	0.051	1 -0.0934 -0.1153 -0.0149 -0.0202 0.0211
C	8y -0.01	37 -0.0540 -0.0646 -	0.014	3 -0.0179 -0.1367 -0.1778 0.0326 -0.1087
C	8z 0.10	62 -0.0043 -0.0662	0.024	5 0.0949 -0.1591 0.0973 -0.1197 -0.0524
C	9x -0.03	21 -0.0374 -0.0521	0.134	5 -0.2241 -0.2103 -0.0411 -0.0182 0.0290
C	9y 0.01	85 -0.0593 -0.0714 -	0.052	3 0.0103 -0.1413 -0.2399 0.0332 -0.1228
C	9z 0.08	69 0.0014 -0.0567 -	0.018	4 0.1398 -0.0854 0.0519 -0.1058 -0.0620
C	10x 0.03	93 -0.0213 -0.0541	0.02	7 0.0039 0.0415 0.0057 0.0066 -0.0238
C	10y 0.05	29 -0.0535 -0.0524 -	0.123	8 0.0998 -0.0388 -0.2588 0.0421 -0.1004
C	10z 0.06	72 0.0082 -0.0626 -	0.005	4 0.1299 -0.0552 0.0645 -0.0855 -0.0576
C	11x -0.04	47 -0.0317 -0.0416	0.158	1 -0.2602 -0.2031 -0.0095 -0.0163 0.0627
C	11y 0.00	85 0.0495 0.0316 -	0.072	8 0.1583 0.1057 0.0607 -0.0118 -0.0069
C	11z 0.02	29 -0.0439 0.0115 -	0.021	5 -0.0032 0.1311 -0.0314 0.0522 -0.0183
C	12x -0.08	78 -0.0257 -0.0733 -	0.012	4 0.0729 -0.1142 -0.0014 -0.0428 -0.0272
C	12y 0.00	50 -0.0359 -0.0532	0.12	2 -0.0899 -0.0734 0.0469 -0.0256 0.0109
C	12z 0.19	05 0.0356 0.0316	0.033	7 -0.0774 -0.1353 0.0160 -0.0755 -0.0356
C	13x -0.10	44 -0.0216 -0.0426 -	0.022	0 0.0747 0.0023 -0.0007 0.0044 -0.0031
C	13y -0.00	74 -0.0134 -0.0163	0.04	7 -0.0308 -0.0156 0.0234 -0.0062 0.0148
C	13z 0.11	57 0.0311 0.0647	0.007	9 -0.0908 0.0012 -0.0308 0.0062 -0.0005
C	14x 0.07	43 0.0270 0.0455 -	0.017	3 0.0013 0.0449 0.0081 0.0045 0.0024
C	14y 0.01	38 0.0033 0.0083	0.004	4 -0.0052 0.0113 0.0095 -0.0005 0.0066
C	14z -0.12	66 -0.0336 -0.0455 -	0.005	1 0.0435 0.0150 -0.0071 0.0156 0.0065
O	15x 0.36	72 0.1157 0.2355 -	0.016	9 -0.2070 0.1679 -0.0768 0.0865 0.0382
O	15y 0.09	82 0.0340 0.0698 -	0.016	8 -0.0497 0.0556 -0.0326 0.0299 0.0080
O	15z -0.14	65 -0.0391 -0.0532 -	0.003	9 0.0483 0.0164 -0.0077 0.0179 0.0083
O	16x 0.07	19 0.0267 0.0350 -	0.021	1 0.0496 0.0544 0.0534 -0.0165 -0.0020
O	16y 0.00	50 0.0062 0.0065 -	0.026	4 0.0412 0.0203 0.0064 -0.0019 -0.0078
O	16z -0.18	66 -0.0514 -0.0937 -	0.01	0 0.1262 -0.0045 0.0434 -0.0175 -0.0050
N	17x -0.09	12 0.4027 -0.2451 -	0.091	1 -0.1287 -0.0536 -0.0648 0.0434 0.0456
N	17y -0.06	26 0.0789 0.0218	0.05	1 -0.0337 -0.0498 -0.0409 0.0730 0.0467
N	17z -0.09	74 0.0881 0.0215	0.05	0 -0.0659 0.0116 -0.0541 0.0318 0.0086
C	18x -0.02	87 0.0753 0.0222 -	0.083	1 0.0065 0.0778 0.0500 0.0027 0.0510
C	18y -0.06	20 -0.0144 0.1107	0.054	1 -0.0079 -0.0149 -0.0517 0.0773 0.0468
C	18z -0.03	56 0.0600 0.0115	0.049	9 0.0092 0.0220 0.0545 -0.0379 -0.0194
C	19x 0.00	43 -0.1953 0.2637 -	0.083	4 0.0999 -0.0523 0.1255 -0.0927 0.0663
C	19y -0.02	87 -0.0679 0.1402	0.064	0 0.0284 -0.0564 0.0084 0.0116 0.0440
C	19z -0.02	57 0.0403 0.0150	0.043	2 0.0056 0.0246 0.0702 -0.0531 -0.0188
C	20x 0.02	49 -0.2523 0.2298 -	0.034	5 0.0855 -0.1266 0.0521 -0.0709 -0.0010
C	20y 0.03	17 -0.0629 0.0555	0.044	1 0.0627 -0.0759 0.0394 -0.0611 -0.0135
C	20z -0.05	83 0.0276 0.0506	0.066	1 -0.0257 0.0220 0.0331 -0.0163 -0.0107
C	21x 0.01	52 0.0434 -0.0920	0.018	8 -0.0044 -0.0688 -0.0258 -0.0330 -0.0738
C	21y 0.00	83 0.0029 -0.0089	0.033	3 0.0076 -0.0333 0.0051 -0.0187 -0.0245
C	21z -0.08	04 0.0330 0.0427	0.064	3 -0.0614 0.0193 -0.0314 0.0221 -0.0111
C	22x 0.01	91 0.1132 -0.1553	0.003	6 -0.0277 0.0142 -0.0119 -0.0104 -0.0282
C	22y -0.03	85 0.0109 0.0603	0.115	7 0.0023 -0.0467 -0.0044 0.0219 0.0221
C	22z 0.05	44 0.0013 -0.0916 -	0.069	3 -0.0201 -0.0126 -0.1586 0.0968 0.0160
C	23x -0.01	70 -0.0313 0.0499 -	0.054	6 -0.0311 -0.0102 -0.0446 0.0638 0.0416
C	23y 0.05	73 0.0759 -0.1142	0.004	0 0.0616 -0.0280 0.0560 -0.0988 -0.0400
C	23z -0.07	23 0.0963 -0.0074	0.055	6 -0.0600 0.0668 0.0196 0.0101 -0.0084
H	24x -0.00	92 0.0795 -0.0659 -	0.026	3 -0.0340 0.0342 -0.0297 0.0382 0.0160
H	24y 0.01	44 0.0864 -0.0958 -	0.02	6 -0.0031 0.0212 -0.0029 -0.0084 -0.0054
H	24z -0.02	52 0.0928 -0.0575	0.018	4 -0.0345 0.0452 -0.0026 0.0144 -0.0014
C	25x -0.03	53 0.0170 0.0217	0.004	9 -0.0343 0.0276 -0.0156 0.0394 0.0175
C	25y 0.03	05 0.0087 -0.0382	0.011	5 0.0494 -0.0231 0.0473 -0.0736 -0.0299
C	25z -0.10	30 -0.0898 0.1769 -	0.021	3 -0.0924 0.0318 -0.0508 0.1162 0.0577
N	26x -0.12	89 0.1057 0.2074 -	0.234	3 -0.0896 -0.1291 0.0358 -0.1141 -0.1678
N	26y -0.02	11 0.0234 0.0436 -	0.14	8 -0.0348 0.0063 -0.0202 -0.0122 0.0280
N	26z 0.00	91 -0.0252 -0.0355 -	0.12	5 -0.1010 0.0121 0.1006 -0.0410 -0.0048
C	27x 0.00	54 0.0554 -0.0255 -	0	4 0.0075 0.0606 -0.0031 0.0373 0.0656
C	27y -0.00	04 0.0030 -0.0096 -	0.046	6 -0.0297 0.0542 -0.0060 0.0007 0.0195
C	27z 0.01	85 -0.0263 -0.0562 -	0.058	7 -0.0917 0.0357 0.1045 -0.0290 0.0004
C	28x 0.02	38 0.0386 -0.0458	0.116	6 0.0869 0.0644 -0.0227 0.1690 0.3578
C	28y 0.00	50 -0.0125 -0.0235 -	0.034	3 -0.0326 0.0607 0.0006 0.0144 0.0665
C	28z 0.02	40 -0.0210 -0.0589 -	0.055	4 -0.0884 0.0745 0.1136 0.0022 0.0160
C	29x -0.01	48 0.0324 0.0310	0.095	0 0.0891 -0.0625 -0.0231 0.0931 0.1922
C	29y 0.00	08 -0.0207 -0.0114 -	0.067	1 -0.0427 0.0392 -0.0084 -0.0122 0.0118
C	29z 0.01	86 0.0028 -0.0235 -	0.045	9 -0.0587 0.0624 0.0635 0.0010 -0.0198
C	30x -0.08	59 0.0411 0.1302 -	0.08	5 0.0131 -0.1031 0.0018 -0.0213 -0.0244
C	30y -0.01	76 0.0157 0.0345 -	0.086	8 -0.0087 0.0212 -0.0256 0.0178 0.0459
C	30z -0.00	04 -0.0161 -0.0150 -	0.071	1 -0.0640 0.0435 0.0447 -0.0067 -0.0379
N	31x -0.08	65 0.1562 0.0044 -	0.072	0 -0.0361 -0.0579 0.0028 -0.0591 0.0083
N	31y -0.10	69 0.0506 0.0251	0.057	2 -0.0561 0.0438 0.1220 0.0991 0.0073
N	31z -0.09	10 -0.0304 0.0239	0.018	9 0.0085 0.0428 -0.0963 0.1186 -0.0481
C	32x 0.08	39 -0.0211 -0.1267	0.052	1 0.0132 0.0618 -0.0163 -0.0354 0.0123
C	32y -0.06	89 0.0004 -0.0083	0.093	1 -0.0377 0.0829 0.0985 0.1251 0.0090
C	32z -0.03	22 -0.0360 -0.0110	0.014	4 -0.0151 0.0586 -0.0487 0.0514 -0.0615
C	33x 0.18	91 -0.1015 -0.1092	0.056	5 0.0198 0.0361 -0.0192 -0.0198 0.0336
C	33y -0.02	24 -0.0066 -0.0185	0.09	9 -0.0553 0.0663 0.1319 0.0574 0.0047
C	33z -0.00	92 -0.0379 -0.0044	0.011	3 -0.0047 0.0452 -0.0657 0.0128 -0.0636
C	34x 0.15	01 -0.0717 0.0244 -	0.03	2 -0.0005 -0.0778 -0.0063 -0.0134 0.0191
C	34y 0.01	09 0.0119 0.0002	0.03	3 -0.0666 0.0139 0.1068 -0.0525 -0.0046
C	34z -0.03	15 -0.0430 0.0225	0.017	6 0.0124 0.0244 -0.0798 0.0602 -0.0447
C	35x -0.04	33 0.0864 0.0965 -	0.107	7 -0.0018 -0.0814 -0.0025 -0.0169 0.0075
C	35y -0.04	56 0.0408 0.0182	0.006	8 -0.0462 -0.0027 0.0748 -0.0081 -0.0351
C	35z -0.07	67 -0.0342 0.0346	0.015	1 0.0174 0.0239 -0.0948 0.0982 -0.0466
C	36x -0.04	97 0.0479 0.0423 -	0.062	3 0.0103 -0.0404 -0.0464 -0.0291 -0.0043
C	36y -0.10	10 0.0378 0.0251	0.072	0 -0.0717 0.0615 0.1577 0.0714 -0.0104
C	36z -0.02	32 0.0131 0.0196	0.015	7 0.0162 -0.0062 0.0317 0.0589 0.0273
C	37x 0.01	84 -0.0447 0.0250	0	6 -0.0052 -0.0261 -0.0320 0.0192 -0.0102
C	37y 0.02	61 0.0461 -0.0146	0.013	3 -0.0530 -0.0092 0.1340 -0.1193 0.0322
C	37z -0.04	36 -0.0364 0.0348	0.031	5 0.0338 0.0146 -0.0852 0.0719 -0.0292
O	38x -0.00	82 0.0136 0.0165 -	0.043	6 0.0046 0.0340 -0.0770 -0.0119 -0.0055
O	38y 0.04	94 0.0861 -0.0554	0.029	2 -0.0017 -0.0911 0.2740 -0.0232 0.0471
O	38z -0.02	63 -0.0247 0.0010	0.061	2 0.1063 -0.0865 0.0305 0.2378 -0.0343
C	39x -0.06	31 -0.0237 0.0192	0.03	1 0.0011 0.0075 -0.0349 0.0132 -0.0074
C	39y 0.00	38 0.0350 0.0056 -	0.004	7 -0.0453 0.0409 -0.0096 -0.1680 0.0518
C	39z -0.07	43 -0.0206 0.0623	0.031	1 0.0053 0.0411 -0.1003 -0.0321 0.0089
C	40x -0.00	63 -0.0222 -0.0325	0.025	9 0.0096 0.0081 0.0108 0.0413 -0.0191
C	40y 0.05	52 0.0315 0.0205 -	0.036	7 0.0001 0.0234 -0.0307 -0.1326 0.0632
C	40z 0.04	56 0.0357 0.0470 -	0.043	5 0.0052 0.0174 -0.0612 -0.1161 0.0621
O	41x 0.11	41 0.0009 -0.0695 -	0.07	1 0.0535 -0.1949 0.2567 0.5225 -0.2326
O	41y 0.10	98 0.0181 0.0109 -	0.058	3 0.0370 -0.0496 0.0429 0.0733 -0.0210
O	41z 0.05	42 0.0646 0.0587 -	0.069	5 -0.0107 0.0240 -0.0684 -0.1913 0.0933
O	42x -0.02	14 -0.0102 -0.0296	0.05	0 -0.0111 0.1002 -0.0696 -0.1844 0.0790
O	42y 0.06	44 -0.0078 0.0182 -	0.021	4 0.0253 -0.0008 -0.0308 -0.0370 0.0289
O	42z 0.07	93 0.0827 0.0504 -	0.106	7 0.0013 -0.0587 0.0367 -0.0086 0.0123
C	43x -0.07	90 -0.0572 -0.0500	0.111	2 -0.0146 0.1362 -0.1001 -0.1976 0.0807
C	43y -0.10	47 -0.0344 -0.0197	0.084	3 -0.0287 0.0937 -0.0733 -0.1446 0.0541
C	43z -0.08	96 -0.0339 0.0015	0.057	9 -0.0177 0.0440 -0.0470 -0.0585 0.0191
C	44x -0.16	56 -0.0392 -0.0818 -	0.032	8 0.1839 0.0309 0.0860 -0.0353 -0.0108
C	44y -0.02	64 -0.0068 -0.0150 -	0.003	7 0.0398 0.0115 0.0267 -0.0098 -0.0013
C	44z 0.26	05 0.0744 0.1309 -	0.001	9 -0.1180 0.0477 -0.0254 0.0192 0.0081
H	45x 0.02	45 0.0090 0.0130 -	0.008	0 0.0116 0.0164 0.0115 -0.0032 -0.0010
H	45y 0.02	11 0.0056 0.0095	0.002	2 -0.0070 0.0055 0.0042 -0.0007 0.0013
H	45z 0.16	01 0.0452 0.0806	0.001	9 -0.0834 0.0222 -0.0227 0.0136 0.0051
H	46x 0.02	37 -0.0897 0.0225	0.051	2 -0.0131 0.0636 0.0133 0.0068 -0.0271
H	46y 0.00	18 -0.0363 0.0180 -	0	1 0.0074 0.0117 -0.0660 0.0216 -0.0258
H	46z -0.01	62 -0.0043 0.0277	0.056	5 -0.0112 0.0111 0.0462 -0.0010 0.0132
H	47x 0.09	50 -0.1245 -0.0745	0.108	7 0.0595 0.0830 0.0061 -0.0098 -0.0640
H	47y 0.00	47 -0.0152 0.0013	0.045	6 0.0189 0.0260 -0.0281 0.0074 -0.0098
H	47z -0.00	67 -0.0127 0.0028	0.032	4 -0.0113 0.0149 0.0028 0.0038 -0.0113
H	48x 0.05	09 -0.0745 -0.0651	0.073	4 0.0522 0.0633 -0.0220 0.0262 0.0145
H	48y 0.00	11 -0.0188 -0.0107	0.019	2 0.0139 0.0339 -0.0143 0.0341 0.0160
H	48z -0.02	26 -0.0160 -0.0013	0.039	9 -0.0042 0.0301 0.0143 0.0440 -0.0269
H	49x -0.03	02 -0.0028 -0.0139	0.007	0 0.0050 -0.0178 0.0135 -0.0105 0.0056
H	49y -0.00	38 -0.0337 -0.0378	0.013	7 -0.0221 -0.0763 -0.0631 0.0107 -0.0342
H	49z 0.01	85 -0.0098 -0.0344	0.007	7 0.0534 -0.0476 0.0411 -0.0394 -0.0172
H	50x -0.01	60 -0.0021 -0.0034	0.046	8 -0.0727 -0.0460 0.0135 -0.0058 0.0263
H	50y 0.00	43 -0.0207 -0.0245 -	0.014	8 -0.0001 -0.0507 -0.0787 0.0107 -0.0427
H	50z 0.04	08 -0.0020 -0.0224 -	0.022	2 0.0683 -0.0125 0.0042 -0.0330 -0.0247
H	51x -0.02	51 -0.0143 0.0107	0.041	1 -0.0966 0.0237 -0.0047 0.0359 0.0354
H	51y 0.02	24 0.0363 0.0183 -	0.045	4 0.0999 0.0579 0.0467 -0.0182 0.0091
H	51z -0.00	20 -0.0199 0.0075 -	0.001	2 -0.0211 0.0547 -0.0173 0.0307 -0.0033
H	52x -0.00	73 -0.0318 -0.0407	0.056	2 -0.1110 -0.1422 -0.0717 -0.0048 -0.0109
H	52y -0.00	44 0.0251 0.0223 -	0.021	1 0.0606 0.0654 0.0578 -0.0072 0.0117
H	52z 0.02	00 -0.0075 0.0120 -	0.026	3 0.0161 0.0758 -0.0186 0.0288 0.0017
H	53x -0.00	76 0.0190 -0.0022	0.04	3 -0.0177 -0.0457 0.0739 -0.0429 0.0335
H	53y -0.01	25 0.0158 0.0185 -	0.011	7 0.0383 0.0564 0.0448 0.0001 0.0070
H	53z -0.01	35 -0.0262 0.0087	0.008	0 -0.0411 0.0600 -0.0189 0.0395 -0.0031
H	54x -0.02	94 -0.0073 -0.0291	0.001	7 0.0347 -0.0408 0.0232 -0.0301 -0.0019
H	54y 0.00	53 -0.0131 -0.0210	0.073	7 -0.0534 -0.0211 0.0561 -0.0230 0.0273
H	54z 0.06	13 0.0070 0.0053	0.055	2 -0.0607 -0.0359 0.0479 -0.0342 0.0170
H	55x -0.03	52 -0.0139 -0.0376 -	0.026	3 0.0602 -0.0563 -0.0225 -0.0148 -0.0343
H	55y 0.00	65 -0.0141 -0.0217	0.064	4 -0.0475 -0.0265 0.0407 -0.0169 0.0165
H	55z 0.04	51 0.0124 0.0107 -	0.037	3 0.0206 -0.0415 -0.0391 -0.0104 -0.0381
H	56x -0.05	53 -0.0149 -0.0225	0.003	4 0.0213 0.0123 0.0027 0.0097 0.0052
H	56y -0.00	91 -0.0046 -0.0056	0.005	0 -0.0022 -0.0021 0.0028 0.0009 0.0040
H	56z 0.03	24 0.0105 0.0202 -	0.008	2 -0.0184 -0.0007 -0.0142 0.0022 -0.0022
H	57x -0.06	19 -0.0105 -0.0178 -	0.018	7 0.0418 0.0170 -0.0042 0.0103 0.0027
H	57y -0.00	88 -0.0020 -0.0024 -	0.001	9 0.0027 0.0021 0.0004 0.0020 0.0034
H	57z 0.02	51 0.0043 0.0126	0.013	6 -0.0303 -0.0000 -0.0028 0.0015 0.0026
H	58x 0.03	79 0.1275 -0.1872 -	0.006	6 -0.0288 0.0220 -0.0558 0.0168 -0.0298
H	58y 0.00	76 -0.0356 0.0336 -	0.003	6 0.0088 -0.0280 -0.0421 0.0347 0.0261
H	58z 0.04	40 0.0153 -0.0797 -	0.05	2 -0.0095 -0.0061 -0.0993 0.0574 0.0087
H	59x -0.02	31 0.0225 -0.0189	0.035	4 -0.0230 0.0020 0.0079 0.0008 -0.0163
H	59y -0.03	80 -0.0336 0.1074	0.055	2 0.0222 -0.0125 0.0795 -0.0449 0.0088
H	59z 0.03	96 0.0202 -0.0758 -	0.043	9 -0.0084 -0.0035 -0.0848 0.0479 0.0073
H	60x -0.01	34 0.1082 -0.0884	0.012	8 -0.0255 0.0517 -0.0001 0.0046 -0.0075
H	60y -0.00	52 0.0435 -0.0448 -	0.028	1 -0.0225 0.0250 -0.0255 0.0323 0.0147
H	60z -0.03	50 0.0020 0.0269 -	0.014	6 -0.0411 0.0258 -0.0269 0.0503 0.0226
H	61x -0.00	73 -0.0764 0.0805	0.007	0 0.0087 -0.0256 0.0020 0.0033 0.0057
H	61y 0.01	81 -0.0518 0.0363	0.034	3 0.0477 -0.0369 0.0470 -0.0664 -0.0291
H	61z -0.03	26 -0.1027 0.1222 -	0.023	7 -0.0262 -0.0165 -0.0332 0.0587 0.0344
H	62x 0.00	56 0.0462 -0.0630	0.005	8 -0.0140 0.0067 -0.0096 0.0008 -0.0129
H	62y -0.00	39 0.1039 -0.1195	0.059	4 -0.0382 0.0063 -0.0468 0.0315 -0.0259
H	62z -0.01	73 -0.0583 0.0597	0.004	5 -0.0073 -0.0169 -0.0226 0.0283 0.0110
H	63x -0.01	82 0.0164 0.0142 -	0.018	1 0.0045 -0.0137 -0.0114 -0.0063 0.0010
H	63y -0.09	34 0.0484 0.0467 -	0.013	2 -0.0269 0.0021 0.0298 0.0121 -0.0253
H	63z 0.00	56 -0.0026 -0.0032	0.016	0 0.0102 -0.0010 0.0197 0.0254 0.0209
H	64x -0.04	70 0.0350 0.0324 -	0.031	9 0.0035 -0.0232 -0.0129 -0.0062 -0.0030
H	64y 0.02	24 -0.0288 -0.0288	0.044	8 -0.0213 0.0426 0.0333 0.0124 -0.0108
H	64z -0.02	14 0.0194 0.0190 -	0.003	6 0.0047 -0.0136 0.0209 0.0230 0.0176
H	65x -0.05	52 0.0407 0.0413 -	0.044	2 -0.0028 -0.0252 -0.0220 -0.0150 -0.0148
H	65y -0.03	85 0.0270 0.0181	0.019	6 -0.0162 0.0033 0.0722 0.0370 0.0221
H	65z -0.01	06 0.0102 0.0101	0.003	9 0.0066 -0.0077 0.0194 0.0236 0.0177
H	66x -0.00	30 -0.0034 -0.0024	0.006	6 0.0033 0.0113 -0.0150 -0.0211 0.0132
H	66y 0.01	79 -0.0007 -0.0088	0.009	1 -0.0186 0.0169 0.0016 -0.0584 0.0183
H	66z -0.04	65 -0.0030 0.0326	0.004	9 0.0016 -0.0008 -0.0265 0.0210 -0.0146
H	67x -0.05	35 -0.0195 -0.0209	0.051	0 -0.0151 0.0594 -0.0385 -0.0847 0.0313
H	67y -0.04	52 -0.0120 -0.0090	0.034	0 -0.0134 0.0370 -0.0261 -0.0549 0.0194
H	67z -0.03	00 -0.0185 -0.0016	0.025	1 -0.0030 0.0174 -0.0198 -0.0167 0.0056
H	68x 0.02	16 0.0014 -0.0024 -	0.004	0 0.0060 0.0100 -0.0100 -0.0289 0.0160
H	68y -0.03	90 -0.0097 -0.0078	0.029	3 -0.0118 0.0330 -0.0230 -0.0499 0.0178
H	68z -0.06	03 -0.0288 -0.0091	0.047	8 -0.0111 0.0358 -0.0311 -0.0362 0.0107
H	69x -0.05	61 -0.0438 -0.0242	0.068	1 -0.0062 0.0623 -0.0499 -0.0691 0.0262
H	69y -0.04	94 -0.0162 -0.0098	0.038	8 -0.0136 0.0406 -0.0308 -0.0595 0.0214
H	69z -0.02	82 -0.0095 0.0001	0.017	7 -0.0062 0.0143 -0.0144 -0.0201 0.0066
H	70x -0.11	95 -0.0320 -0.0608 -	0.008	0 0.0922 0.0005 0.0400 -0.0177 -0.0046
H	70y -0.02	43 -0.0072 -0.0134	0.001	5 0.0185 0.0010 0.0123 -0.0047 0.0001
H	70z 0.08	61 0.0242 0.0430	0.001	6 -0.0422 0.0146 -0.0085 0.0066 0.0033
H	71x -0.11	77 -0.0300 -0.0576 -	0.016	2 0.0974 0.0029 0.0341 -0.0155 -0.0071
H	71y -0.03	08 -0.0085 -0.0162 -	0.001	6 0.0252 0.0007 0.0123 -0.0053 -0.0012
H	71z 0.08	59 0.0249 0.0440 -	0.002	2 -0.0393 0.0156 -0.0111 0.0074 0.0021
C	72x -0.04	30 -0.0505 0.0216 -	0.096	9 -0.0614 -0.0221 0.0069 -0.0304 -0.0406
C	72y 0.02	45 0.1611 0.1044	0.157	2 0.1678 -0.0551 -0.0693 0.0168 -0.0066
C	72z 0.02	46 -0.0082 -0.0444 -	0.059	5 -0.0926 0.0653 0.1353 -0.0208 -0.0401
H	73x -0.01	87 -0.0149 0.0210 -	0.046	3 -0.0249 -0.0233 0.0033 -0.0337 -0.0638
H	73y 0.00	98 0.0704 0.0473	0.07	9 0.0760 -0.0306 -0.0291 0.0064 -0.0129
H	73z -0.00	32 -0.0471 -0.0326 -	0.079	8 -0.0840 0.0323 0.0575 -0.0294 -0.0350
H	74x -0.01	96 -0.0293 0.0089 -	0.051	2 -0.0366 -0.0100 0.0063 -0.0256 -0.0433
H	74y 0.01	00 0.0646 0.0405	0.064	4 0.0685 -0.0249 -0.0263 0.0080 -0.0033
H	74z -0.00	26 0.0211 0.0306 -	0.016	1 -0.0097 -0.0228 0.0295 -0.0423 -0.1060
H	75x -0.02	21 -0.0271 0.0160 -	0.058	0 -0.0382 -0.0183 0.0066 -0.0362 -0.0660
H	75y 0.00	57 0.0571 0.0436	0.058	7 0.0621 -0.0266 -0.0264 0.0018 -0.0190
H	75z 0.02	62 0.0274 -0.0265	0.049	9 0.0211 0.0384 0.0269 0.0484 0.0908
C	76x 0.01	08 0.0054 0.0014	0.06	9 0.0225 -0.0606 -0.0078 -0.0249 -0.0632
C	76y -0.00	62 -0.1219 -0.0835 -	0.18	4 -0.1702 0.0985 0.0536 -0.0547 -0.1203
C	76z 0.07	26 0.2205 0.1130	0.169	4 0.1524 -0.0492 -0.0596 -0.0562 -0.0337
H	77x -0.01	27 -0.0627 -0.0379 -	0.05	7 -0.0557 0.0128 0.0269 0.0009 -0.0257
H	77y -0.00	10 -0.0330 -0.0216 -	0.055	3 -0.0507 0.0273 0.0099 -0.0289 -0.0545
H	77z 0.03	61 0.1241 0.0695	0.109	8 0.1003 -0.0425 -0.0479 -0.0322 -0.0160
H	78x 0.02	13 0.0683 0.0389	0.081	1 0.0657 -0.0428 -0.0314 -0.0213 -0.0189
H	78y -0.00	88 -0.0793 -0.0550 -	0.105	8 -0.1015 0.0594 0.0443 -0.0142 -0.0555
H	78z 0.03	18 0.1003 0.0529	0.082	4 0.0747 -0.0262 -0.0320 -0.0251 -0.0128
C	79x 0.00	66 -0.0127 -0.0139 -	0.026	3 -0.0331 0.0110 0.0095 -0.0312 -0.0651
C	79y 0.02	40 -0.0376 -0.0360 -	0.022	8 -0.0639 -0.0058 0.0182 -0.0815 -0.1734
C	79z 0.01	31 0.0077 0.0003	0.012	1 -0.0058 -0.0144 -0.0014 -0.0360 -0.0631
H	80x 0.00	78 0.0234 0.0108	0.017	3 0.0090 -0.0072 -0.0043 -0.0114 -0.0234
H	80y -0.01	89 -0.1233 -0.0713 -	0.082	2 -0.0942 0.0140 0.0338 -0.0201 -0.0737
H	80z 0.00	34 0.0016 -0.0001	0.007	4 -0.0019 -0.0084 -0.0003 -0.0115 -0.0252
H	81x -0.00	28 -0.0082 -0.0066 -	0.04	0 -0.0244 0.0332 0.0075 0.0030 0.0143
H	81y 0.01	77 0.0353 0.0145	0.023	2 0.0120 -0.0067 -0.0063 -0.0249 -0.0399
H	81z -0.02	83 -0.1237 -0.0681 -	0.102	5 -0.0949 0.0341 0.0342 0.0027 -0.0186
H	82x -0.00	22 -0.0280 -0.0172 -	0.02	5 -0.0217 0.0042 0.0076 -0.0095 -0.0229
H	82y 0.03	14 0.0745 0.0359	0.081	7 0.0524 -0.0438 -0.0206 -0.0400 -0.0685
H	82z 0.02	24 0.0758 0.0401	0.068	9 0.0524 -0.0309 -0.0206 -0.0201 -0.0259
Mo	de 6	1 62 63	64	65 66 67 68 69
Sy	mm
Fr	eq 388	.2 391.3 402.3	425	1 433.8 442.7 454.5 470.5 487.5
IR	Int 0.	00 0.00 0.00	0	0 0.00 0.00 0.00 0.00 0.00
Zp	t l 0.294	72 0.29353 0.28951 0	0.2816	2 0.27880 0.27599 0.27236 0.26770 0.26299
Mg	1x -0.14	25 0.0604 -0.0804	0.023	2 -0.0251 0.0141 -0.0974 0.0098 0.0443
Mg	1y 0.32	29 -0.2254 -0.1066 -	0.234	3 0.2719 -0.0253 0.4557 0.0462 -0.1741
Mg	1z -0.14	76 -0.2760 0.3997	0.211	4 -0.1211 0.0329 -0.1892 -0.1820 0.0832
C	2x -0.23	21 -0.3056 -0.2313 -	0.036	8 0.0625 0.2196 0.0255 -0.0697 0.1555
C	2y -0.13	38 -0.0383 -0.0366	0.029	2 -0.0202 0.0554 0.0228 -0.0626 -0.0018
C	2z -0.01	52 -0.0272 0.0049	0.007	1 -0.0860 0.0750 0.0229 0.0319 -0.0148
C	3x 0.05	74 -0.2133 -0.0748 -	0.003	3 -0.1662 0.0134 0.0092 -0.0898 0.1381
C	3y 0.01	84 -0.0510 -0.0150	0.022	0 0.1374 0.0043 -0.1186 0.0187 0.0197
C	3z 0.01	35 -0.0437 -0.0200 -	0.052	2 0.0536 -0.0302 -0.0585 0.0038 -0.0384
C	4x -0.00	10 -0.2753 0.0239 -	0.008	0 0.0162 0.0139 0.0677 -0.0218 -0.1074
C	4y -0.06	49 -0.0221 -0.0227	0.021	6 -0.0551 -0.0399 0.0003 -0.0231 0.0031
C	4z 0.00	82 -0.0753 0.0752	0.031	9 0.0040 0.1228 -0.0729 0.2127 -0.0754
C	5x -0.16	66 -0.2090 -0.1688	0.001	8 -0.0553 0.0199 0.0110 0.1302 -0.0845
C	5y -0.08	89 -0.0184 -0.0286	0.024	3 0.0486 -0.0871 -0.0460 -0.0264 -0.0255
C	5z -0.02	02 0.0178 -0.0261	0	6 0.0568 -0.0657 -0.0048 -0.1317 -0.1523
N	6x 0.12	35 0.1244 0.1963	0.053	8 -0.1760 -0.0681 0.0683 0.0908 -0.1239
N	6y -0.00	88 0.0856 0.0248 -	0.012	6 0.1502 -0.0986 -0.0214 0.0108 0.0619
N	6z 0.06	99 0.0550 -0.0382 -	0.049	7 -0.1886 0.0272 0.0347 0.0651 -0.0702
C	7x -0.11	44 -0.0754 -0.0474 -	0.05	1 0.1454 0.2257 -0.0021 -0.1573 0.1256
C	7y -0.10	28 0.0422 -0.0139	0.009	4 -0.0039 0.0676 0.0577 -0.0403 0.0231
C	7z 0.03	71 0.0556 -0.0452 -	0.023	8 -0.2345 0.0964 0.0639 0.0652 -0.0804
C	8x -0.07	70 0.0094 -0.0152 -	0.152	2 0.1008 0.1186 -0.0539 -0.1140 0.0579
C	8y -0.11	47 0.0923 0.0299 -	0.013	3 -0.2230 0.1130 0.2530 0.0932 0.0029
C	8z 0.06	06 0.0788 -0.1348 -	0.036	2 -0.0551 0.0494 -0.0674 -0.0142 -0.0518
C	9x -0.01	15 0.0399 0.0196	0.053	2 0.0626 -0.0715 0.0046 0.0488 -0.0385
C	9y -0.08	44 0.0894 0.0017	0.007	2 -0.0698 0.0001 0.1815 0.0979 0.0581
C	9z 0.06	35 0.0385 -0.1384 -	0.11	0 0.1749 -0.0837 -0.2094 -0.0659 0.0311
C	10x 0.11	23 0.0080 0.0323	0.041	4 -0.1005 -0.1415 -0.0171 0.0573 0.0031
C	10y -0.00	10 0.0372 -0.0253 -	0.016	7 0.1815 -0.1124 -0.0624 0.0095 0.1029
C	10z 0.03	95 0.0294 -0.0760 -	0.092	4 0.0666 -0.0848 -0.0776 -0.0068 0.0193
C	11x -0.00	06 0.0312 0.0420	0.081	4 0.0805 -0.1004 -0.0096 0.0648 -0.0815
C	11y 0.00	77 -0.0202 -0.0250 -	0.058	9 0.0011 0.0402 -0.0247 -0.0348 0.0272
C	11z 0.03	56 -0.0140 0.0311	0.041	5 -0.0815 -0.0279 0.0287 0.0211 0.0060
C	12x -0.06	30 0.0435 -0.0097 -	0.278	1 -0.0712 0.1004 -0.0564 -0.0589 -0.0042
C	12y 0.03	74 0.0098 -0.0125 -	0.083	4 0.0435 -0.0375 -0.0565 -0.0032 0.0043
C	12z 0.01	72 0.0671 -0.1690	0.247	5 0.0922 0.1529 0.0497 -0.0725 0.0281
C	13x -0.03	43 -0.0015 0.0494 -	0.233	2 -0.0689 0.0049 -0.0466 -0.0100 -0.0083
C	13y 0.01	66 -0.0028 0.0089 -	0.051	1 0.0180 -0.0291 -0.0406 -0.0038 -0.0030
C	13z -0.00	81 0.0099 -0.0297	0.11	9 0.0442 0.0522 0.0435 -0.0264 0.0241
C	14x 0.01	72 -0.0050 -0.0114	0.066	1 0.0077 0.0005 0.0156 0.0012 0.0009
C	14y 0.01	20 -0.0052 -0.0009 -	0	2 0.0189 -0.0170 -0.0221 -0.0040 0.0015
C	14z -0.02	02 -0.0107 0.0594 -	0.168	8 -0.0527 -0.0314 -0.0353 0.0112 -0.0130
O	15x -0.02	61 -0.0474 0.1383 -	0.218	9 -0.0735 -0.0991 -0.0478 0.0405 -0.0249
O	15y -0.01	54 -0.0128 0.0494 -	0.076	8 -0.0407 -0.0251 -0.0036 0.0168 -0.0107
O	15z -0.02	37 -0.0128 0.0717 -	0.211	1 -0.0624 -0.0398 -0.0480 0.0126 -0.0162
O	16x 0.07	33 -0.0046 -0.0860	0.325	4 0.0813 -0.0004 0.0538 0.0067 0.0109
O	16y 0.01	60 0.0021 -0.0245	0.108	3 0.0070 0.0080 0.0336 0.0077 0.0006
O	16z 0.02	91 -0.0017 -0.0196	0.056	9 0.0043 -0.0211 -0.0004 0.0149 -0.0084
N	17x 0.03	46 0.0794 -0.0616 -	0.005	4 -0.0159 -0.0179 0.0004 -0.0274 0.0492
N	17y 0.15	06 0.0010 -0.0719 -	0.012	5 -0.0349 0.0718 -0.0553 0.0160 -0.0913
N	17z -0.05	27 -0.0067 0.0838	0.051	7 0.0440 0.0601 -0.1023 0.1210 -0.1260
C	18x -0.10	12 0.0429 0.0285 -	0.014	7 0.0507 0.1337 0.0844 -0.0088 -0.0857
C	18y 0.10	46 -0.0064 -0.0281	0.017	6 -0.0340 0.1364 -0.0809 0.0182 -0.1444
C	18z -0.07	97 0.0111 0.0435 -	0.028	0 0.0903 -0.0294 0.0282 0.0353 -0.0399
C	19x -0.20	31 0.1596 0.1312 -	0.013	9 0.2033 0.1453 0.0624 0.1203 -0.2281
C	19y 0.02	73 0.0465 0.0176	0.035	8 -0.1262 0.0727 0.0128 -0.1100 -0.0196
C	19z -0.15	83 0.0284 0.0933 -	0.025	1 0.0748 -0.1122 0.2219 -0.0582 0.0755
C	20x -0.00	28 0.0574 0.0266	0.008	7 0.0130 -0.1298 -0.0869 0.0476 0.1034
C	20y -0.03	42 0.0341 0.0381	0.02	9 -0.0863 -0.0940 0.0149 -0.0808 0.1464
C	20z -0.10	89 0.0153 0.0759 -	0.001	2 0.0106 -0.1153 0.2076 -0.0791 0.0907
C	21x 0.04	91 -0.0889 0.0035	0.006	9 -0.0157 -0.1622 -0.0231 -0.0067 0.0959
C	21y 0.01	99 -0.0012 -0.0293	0.004	3 -0.0728 -0.0599 -0.0128 -0.0216 0.0930
C	21z -0.04	14 -0.0256 0.0745	0.047	0 0.0134 0.0407 -0.0622 0.1242 -0.0902
C	22x -0.01	47 -0.0255 0.0037 -	0.01	7 0.0559 -0.0260 -0.0032 0.0590 -0.0186
C	22y 0.06	57 0.0092 -0.0019	0.047	3 -0.2287 0.0168 0.0322 -0.2193 0.0807
C	22z 0.10	88 -0.0342 -0.0398	0.012	0 -0.0093 0.0623 -0.0561 -0.0008 -0.0348
C	23x 0.13	70 0.0308 -0.1122 -	0.003	6 -0.0935 0.0327 -0.1050 -0.0309 0.0531
C	23y -0.13	97 -0.0131 0.1423	0.016	8 0.0933 -0.0535 -0.0046 0.0627 0.0315
C	23z -0.11	57 -0.0013 0.0723 -	0.013	3 0.0366 -0.1132 0.3043 -0.1039 0.0921
H	24x 0.03	35 -0.0082 -0.0294 -	0.002	1 -0.0030 0.0712 -0.0294 0.0137 -0.0584
H	24y -0.03	46 -0.0201 0.0389	0.005	5 0.0577 0.0549 -0.0349 0.0634 -0.0805
H	24z -0.04	35 -0.0100 0.0246 -	0.005	7 0.0168 -0.0055 0.1134 -0.0355 -0.0010
C	25x 0.03	66 0.0068 -0.0481 -	0.009	4 -0.0346 0.0148 0.0354 -0.0424 0.0027
C	25y -0.08	62 -0.0179 0.0901	0.014	3 0.0747 0.0067 -0.0596 0.0861 -0.0512
C	25z 0.15	65 0.0336 -0.1520 -	0.016	4 -0.1169 0.0273 0.0370 -0.0933 0.0383
N	26x 0.19	61 0.0203 0.1783 -	0.008	6 0.0338 0.0863 0.0152 -0.0650 0.0562
N	26y -0.03	26 0.0607 -0.0415	0	7 0.0101 -0.0828 0.0042 -0.1059 -0.0299
N	26z 0.02	13 -0.0060 -0.0007 -	0.009	7 -0.0119 0.0446 0.0004 0.0977 0.0741
C	27x 0.00	52 0.1224 0.0209 -	0.017	2 0.0524 0.1571 0.0204 -0.0456 -0.0533
C	27y -0.06	59 0.0849 -0.0595	0.005	0 -0.0307 0.0079 -0.0186 0.0217 0.0352
C	27z -0.00	33 0.0127 -0.0063 -	0.001	5 -0.0307 0.0822 -0.0186 0.1586 0.0979
C	28x -0.16	25 0.3123 -0.1426 -	0.002	1 0.0041 0.0108 -0.0424 0.0099 0.0099
C	28y -0.08	82 0.1061 -0.0768	0.009	6 -0.0351 0.0706 -0.0696 0.1944 0.0474
C	28z -0.05	56 0.1019 -0.1172 -	0.024	7 -0.0201 -0.0520 0.0141 0.0231 0.1146
C	29x -0.06	47 0.0436 -0.0601	0.02	7 -0.0479 -0.1893 -0.0240 0.0054 0.0527
C	29y -0.06	35 0.0446 -0.0656	0.008	5 -0.0260 0.0166 -0.0554 0.1450 -0.0079
C	29z -0.04	54 0.0754 -0.1151 -	0.025	4 0.0115 -0.0998 0.0231 -0.0780 -0.0282
C	30x 0.00	07 -0.1182 -0.0191	0.023	8 -0.0675 -0.1704 -0.0257 0.0902 0.0167
C	30y -0.07	22 0.0160 -0.0848	0.004	5 0.0036 -0.1247 -0.0189 -0.0182 -0.0296
C	30z -0.02	77 0.0396 -0.0769 -	0.012	4 0.0047 -0.0817 0.0162 -0.0784 -0.0814
N	31x 0.08	11 0.0860 0.0529	0.016	6 -0.0542 -0.1177 -0.0228 0.0126 -0.0687
N	31y 0.07	81 -0.0025 0.0599 -	0.013	9 0.0691 -0.0398 -0.0027 0.0634 0.0393
N	31z -0.00	45 0.0496 0.0939	0.045	9 0.0490 -0.0549 -0.0661 -0.0666 -0.0320
C	32x 0.05	79 0.1447 0.0738 -	0.022	9 0.0358 0.1810 0.0265 -0.1095 0.0610
C	32y 0.04	85 0.0187 0.1056	0.004	3 0.0955 0.0352 -0.0459 0.0384 0.1375
C	32z -0.01	07 0.0757 0.0170	0.015	6 0.0365 -0.0411 -0.0088 -0.1843 -0.1659
C	33x 0.08	83 0.1884 0.0943 -	0.044	5 0.0781 0.2099 0.0607 -0.1314 0.1610
C	33y 0.02	11 0.0235 0.1247	0.03	1 0.0328 0.0810 -0.0930 0.0178 0.1588
C	33z -0.00	59 0.0680 -0.0008	0.008	5 0.0273 -0.0194 -0.0056 -0.2099 -0.2183
C	34x 0.03	60 -0.0088 -0.0158 -	0.005	1 -0.0229 -0.1410 0.0081 0.1235 -0.0296
C	34y -0.03	83 -0.0087 0.0231	0.039	9 -0.0783 -0.0226 -0.0580 -0.0399 -0.0911
C	34z 0.01	09 0.0290 0.0317	0.016	2 0.0478 -0.0482 -0.0271 -0.0709 -0.0940
C	35x -0.04	29 -0.1407 -0.0992	0.011	6 -0.0556 -0.1509 -0.0021 0.1279 -0.0475
C	35y -0.04	43 -0.0277 -0.0109	0.024	0 -0.0730 -0.0194 -0.0082 0.0112 -0.0638
C	35z -0.01	33 0.0144 0.0585	0.034	8 0.0241 -0.0356 -0.0394 -0.0204 -0.0175
C	36x -0.00	72 -0.0099 -0.0454 -	0.011	5 -0.0153 -0.0247 0.0420 -0.0176 -0.0498
C	36y -0.00	81 -0.0387 0.1211	0.058	1 0.0134 0.0252 -0.1588 0.0691 0.1645
C	36z 0.02	69 -0.0173 0.0135 -	0.009	0 0.0297 -0.0035 0.0000 0.0345 0.0390
C	37x -0.01	72 -0.0432 -0.0276	0.003	2 0.0094 -0.0673 -0.0175 0.0381 -0.0470
C	37y -0.07	35 -0.0432 -0.0423	0.033	1 -0.1108 -0.0107 -0.0595 -0.1479 -0.1958
C	37z 0.04	30 0.0042 0.0176 -	0.01	3 0.0787 -0.0233 -0.0026 0.0194 -0.0077
O	38x 0.00	89 0.0246 0.0131 -	0	7 0.0315 -0.0006 0.0099 -0.0064 0.0222
O	38y -0.02	76 -0.0450 -0.0339	0	6 -0.1417 0.0687 0.0010 -0.0017 -0.0082
O	38z 0.11	35 0.0008 0.0348 -	0.054	9 0.0883 0.0449 0.0749 0.2388 0.2368
C	39x -0.04	32 -0.0753 -0.0558 -	0.011	9 0.0163 0.0576 0.0050 0.0068 0.0380
C	39y -0.06	21 -0.0388 -0.0448	0.021	0 -0.0052 -0.0287 -0.0466 -0.1367 -0.1181
C	39z 0.00	34 -0.0448 -0.0160 -	0.006	0 -0.0041 0.0422 0.0074 0.0247 -0.0084
C	40x 0.02	49 0.0355 0.0310	0.003	8 -0.0047 -0.0054 0.0011 0.0148 0.0056
C	40y 0.00	94 -0.0184 -0.0347 -	0.013	3 0.0137 -0.0004 0.0040 -0.0118 0.0203
C	40z 0.03	80 -0.0189 -0.0225 -	0.021	9 -0.0005 0.0065 0.0278 0.0841 0.0540
O	41x -0.09	01 0.0526 0.0870	0.053	9 -0.0198 -0.0256 -0.0520 -0.1143 -0.1222
O	41y 0.02	20 0.0136 0.0143 -	0.002	0 -0.0045 -0.0147 -0.0017 0.0299 0.0004
O	41z 0.00	33 -0.0502 -0.0597 -	0.024	5 0.0128 0.0131 0.0245 0.0334 0.0518
O	42x 0.08	46 0.0619 0.0320 -	0.007	7 -0.0072 -0.0216 0.0119 0.0259 0.0138
O	42y 0.04	63 0.0034 -0.0046 -	0.016	9 0.0001 -0.0047 0.0175 0.0679 0.0449
O	42z -0.06	64 -0.0800 -0.0706 -	0.011	5 0.0192 0.0241 0.0025 -0.0095 0.0329
C	43x 0.12	30 0.1015 0.0656 -	0.004	6 -0.0175 -0.0351 0.0151 0.0423 0.0054
C	43y 0.04	35 0.0284 0.0139 -	0.002	6 -0.0037 -0.0092 0.0045 0.0091 0.0017
C	43z 0.00	13 -0.0105 -0.0101 -	0.002	4 0.0026 0.0079 0.0005 -0.0014 0.0027
C	44x 0.09	03 -0.0011 -0.1072	0.385	4 0.0849 -0.0054 0.0660 0.0164 0.0070
C	44y 0.02	93 -0.0014 -0.0320	0.119	1 0.0284 -0.0040 0.0191 0.0053 0.0022
C	44z 0.00	36 -0.0077 0.0058	0.042	4 0.0087 -0.0093 0.0109 0.0057 0.0004
H	45x 0.01	86 -0.0011 -0.0229	0.092	3 0.0211 0.0012 0.0179 0.0022 0.0032
H	45y 0.00	66 -0.0011 -0.0064	0.026	3 0.0090 -0.0013 0.0030 0.0000 0.0014
H	45z -0.00	76 -0.0032 0.0113 -	0.011	3 -0.0012 0.0002 0.0011 -0.0015 0.0015
H	46x -0.00	93 -0.1085 -0.0421 -	0.006	6 -0.0364 0.0140 0.0029 -0.0485 0.0699
H	46y -0.00	77 -0.0259 -0.0120	0.001	5 0.0523 -0.0030 -0.0321 -0.0046 0.0244
H	46z 0.02	49 -0.0317 -0.0047 -	0.003	6 -0.0240 0.0246 -0.0291 0.0100 -0.0490
H	47x -0.02	96 -0.1488 -0.0022 -	0.001	9 -0.0040 -0.0102 0.0298 0.0083 -0.0424
H	47y -0.03	54 -0.0252 0.0041	0.013	5 -0.0028 -0.0156 -0.0062 -0.0075 -0.0458
H	47z -0.00	37 -0.0305 0.0233	0.011	1 0.0035 0.0334 -0.0219 0.0627 -0.0337
H	48x -0.12	23 -0.1197 -0.1174	0	3 -0.0232 0.0128 0.0082 0.0646 -0.0531
H	48y -0.04	99 -0.0180 -0.0344	0.006	1 0.0094 -0.0268 -0.0100 -0.0047 -0.0199
H	48z 0.00	18 -0.0168 0.0156	0.003	9 0.0271 -0.0024 -0.0103 -0.0118 -0.0232
H	49x -0.01	72 -0.0021 -0.0032 -	0.097	3 0.0288 0.0265 -0.0495 -0.0445 0.0158
H	49y -0.02	42 0.0453 0.0272	0.002	0 -0.1326 0.0129 0.1116 0.0774 -0.0303
H	49z 0.02	69 0.0264 -0.0291 -	0.065	5 -0.0496 -0.0031 -0.0373 0.0080 -0.0310
H	50x 0.00	16 0.0037 0.0125	0.024	9 0.0248 -0.0264 -0.0042 0.0175 -0.0257
H	50y -0.03	50 0.0318 0.0011 -	0.001	9 -0.0401 0.0187 0.0718 0.0285 0.0188
H	50z 0.04	71 0.0041 -0.0536 -	0.035	7 0.1071 -0.0786 -0.1182 -0.0257 0.0281
H	51x 0.00	64 -0.0158 0.0592	0.067	4 -0.0535 -0.0217 0.0517 0.0389 -0.0319
H	51y 0.02	29 -0.0257 -0.0284 -	0.041	2 0.0557 0.0031 -0.0678 -0.0418 0.0157
H	51z 0.00	69 -0.0061 0.0279	0.03	9 -0.0603 -0.0038 0.0397 0.0202 -0.0026
H	52x -0.02	27 0.0420 0.0081	0.037	5 0.0299 -0.0498 0.0376 0.0557 -0.0184
H	52y 0.01	08 -0.0189 -0.0081 -	0.029	4 -0.0034 0.0273 -0.0300 -0.0318 0.0043
H	52z 0.02	32 -0.0216 0.0197	0.028	2 -0.0228 -0.0231 0.0114 0.0114 0.0052
H	53x 0.01	77 -0.0054 -0.0278 -	0.033	1 0.0897 -0.0146 -0.0984 -0.0411 -0.0201
H	53y 0.00	27 -0.0113 0.0017 -	0.018	5 -0.0289 0.0306 -0.0031 -0.0180 0.0016
H	53z 0.00	13 -0.0025 0.0409	0.041	1 -0.0930 0.0056 0.0643 0.0295 -0.0078
H	54x -0.00	52 0.0111 -0.0153 -	0.105	2 -0.0049 0.0193 -0.0557 -0.0289 -0.0068
H	54y 0.04	80 -0.0099 -0.0121 -	0.036	1 0.0768 -0.0619 -0.0900 -0.0168 -0.0052
H	54z 0.04	56 0.0045 -0.0544	0.064	8 0.0987 -0.0139 -0.0611 -0.0359 0.0028
H	55x -0.04	11 0.0324 -0.0048 -	0.102	8 -0.0891 0.0658 0.0290 0.0001 -0.0077
H	55y 0.03	57 -0.0030 -0.0099 -	0.03	0 0.0510 -0.0439 -0.0599 -0.0074 -0.0033
H	55z -0.03	59 0.0350 -0.0410	0.069	3 -0.0509 0.1005 0.0882 -0.0051 0.0110
H	56x -0.00	90 -0.0096 0.0405 -	0.129	0 -0.0328 -0.0286 -0.0310 0.0091 -0.0066
H	56y 0.00	03 0.0003 0.0110 -	0.022	4 -0.0119 -0.0077 -0.0041 0.0041 -0.0072
H	56z -0.00	76 0.0070 -0.0065	0.04	5 -0.0034 0.0244 0.0260 -0.0051 0.0007
H	57x -0.01	92 -0.0087 0.0411 -	0.134	3 -0.0411 -0.0152 -0.0316 0.0017 -0.0083
H	57y -0.00	15 0.0006 0.0117 -	0.021	2 -0.0123 -0.0052 -0.0046 0.0022 -0.0071
H	57z 0.00	08 -0.0031 -0.0067	0.004	8 0.0242 0.0028 -0.0061 -0.0095 0.0122
H	58x 0.01	66 -0.0468 -0.0109 -	0	8 0.0040 -0.0357 -0.0070 0.0058 0.0337
H	58y 0.06	44 0.0081 -0.0194	0.02	9 -0.0624 0.0750 -0.0588 -0.0321 -0.0445
H	58z 0.07	38 -0.0240 -0.0307	0.009	6 -0.0053 0.0548 -0.0682 0.0176 -0.0404
H	59x 0.03	44 -0.0267 -0.0270 -	0.002	7 -0.0274 -0.0419 -0.0152 -0.0028 0.0387
H	59y -0.07	71 0.0443 0.0498	0.003	3 -0.0293 -0.0274 0.1000 -0.0788 0.0403
H	59z 0.05	56 -0.0192 -0.0207	0.007	7 0.0002 0.0465 -0.0486 0.0146 -0.0363
H	60x -0.06	15 -0.0254 0.0429 -	0.003	9 0.0625 0.0376 0.0787 0.0215 -0.0853
H	60y 0.05	09 -0.0161 -0.0391	0.001	9 0.0030 0.1212 -0.1033 0.0575 -0.1263
H	60z 0.05	99 0.0023 -0.0574 -	0.005	7 -0.0299 0.0512 -0.0068 -0.0122 -0.0369
H	61x 0.03	59 0.0191 -0.0340 -	0.002	0 -0.0469 -0.0416 -0.0078 -0.0384 0.0673
H	61y -0.08	42 0.0039 0.0761	0.005	9 0.0363 -0.0965 0.0490 0.0009 0.0687
H	61z 0.13	25 0.0277 -0.1153 -	0.004	9 -0.1012 0.0206 -0.0722 -0.0459 0.0416
H	62x 0.00	55 -0.0169 -0.0055 -	0.002	7 0.0069 -0.0174 -0.0042 0.0119 0.0077
H	62y 0.07	77 -0.0601 -0.0404	0.015	8 -0.1211 -0.0602 -0.0082 -0.0964 0.1089
H	62z 0.06	49 -0.0085 -0.0340	0.004	5 -0.0333 0.0168 -0.0425 -0.0039 -0.0057
H	63x -0.00	49 -0.0127 -0.0177 -	0.002	8 -0.0073 -0.0148 0.0115 0.0095 -0.0123
H	63y -0.03	69 -0.0634 -0.0085	0.031	9 -0.0292 -0.0724 -0.0592 0.0301 -0.0562
H	63z 0.01	34 -0.0100 0.0087 -	0.006	6 0.0136 0.0087 0.0030 0.0408 0.0530
H	64x -0.01	82 -0.0417 -0.0364	0.002	7 -0.0213 -0.0499 0.0063 0.0312 -0.0410
H	64y 0.01	08 0.0473 0.0607	0.011	7 0.0236 0.0608 -0.0404 -0.0584 0.0434
H	64z 0.01	25 -0.0202 0.0040 -	0.004	2 0.0078 -0.0070 0.0009 0.0479 0.0450
H	65x -0.01	91 -0.0303 -0.0360	0.005	2 -0.0236 -0.0524 0.0055 -0.0012 -0.0724
H	65y 0.00	85 -0.0378 0.0388	0.011	3 0.0079 0.0062 -0.0440 0.0992 0.1299
H	65z 0.01	20 -0.0156 0.0051 -	0.004	8 0.0102 -0.0017 0.0011 0.0412 0.0432
H	66x 0.01	43 0.0004 -0.0035 -	0.007	8 0.0017 0.0156 0.0129 0.0274 0.0374
H	66y 0.00	63 0.0123 0.0043	0.011	3 0.0045 -0.0575 -0.0345 -0.0501 -0.0859
H	66z -0.04	04 -0.0500 -0.0284 -	0	9 -0.0017 0.0415 0.0027 -0.0119 0.0009
H	67x 0.03	59 0.0341 0.0218	0.001	0 -0.0055 -0.0115 0.0018 0.0001 -0.0071
H	67y 0.01	34 0.0111 0.0059	0	4 -0.0015 -0.0035 0.0002 -0.0027 -0.0036
H	67z 0.00	93 0.0034 0.0026 -	0	9 -0.0009 0.0005 0.0015 0.0066 0.0018
H	68x 0.02	31 0.0132 0.0062 -	0.004	4 -0.0016 -0.0055 0.0058 0.0181 0.0121
H	68y 0.01	21 0.0097 0.0048	0	3 -0.0010 -0.0033 0.0003 -0.0022 -0.0027
H	68z 0.01	43 0.0118 0.0093	0.001	1 -0.0028 -0.0018 0.0001 0.0002 -0.0058
H	69x 0.05	59 0.0474 0.0345 -	0	2 -0.0096 -0.0148 0.0053 0.0201 -0.0031
H	69y 0.01	70 0.0133 0.0075 -	0	1 -0.0021 -0.0040 0.0011 -0.0001 -0.0028
H	69z 0.00	01 -0.0029 -0.0030 -	0	6 0.0008 0.0023 0.0001 -0.0016 0.0003
H	70x 0.03	47 0.0002 -0.0397	0.129	6 0.0304 -0.0052 0.0179 0.0065 0.0013
H	70y 0.01	10 -0.0008 -0.0107	0.035	5 0.0108 -0.0035 0.0029 0.0017 0.0006
H	70z 0.00	03 -0.0028 0.0036	0.005	9 0.0028 -0.0036 0.0008 0.0010 0.0003
H	71x 0.03	06 0.0013 -0.0378	0.129	3 0.0232 -0.0012 0.0241 0.0080 0.0006
H	71y 0.01	11 -0.0000 -0.0125	0.042	1 0.0099 -0.0018 0.0061 0.0022 0.0004
H	71z -0.00	15 -0.0021 0.0043	0.006	4 -0.0006 -0.0015 0.0040 0.0017 -0.0000
C	72x 0.01	38 -0.0380 0.0185	0.006	1 -0.0051 0.0052 -0.0094 0.0188 -0.0075
C	72y 0.02	49 -0.0180 0.0190 -	0.001	9 0.0178 -0.0185 0.0108 -0.0545 -0.0434
C	72z -0.03	29 0.0728 -0.1234 -	0.037	0 -0.0202 -0.0917 0.0421 -0.0087 0.1712
H	73x 0.03	01 -0.0612 0.0282	0.002	5 -0.0021 -0.0059 0.0052 -0.0026 -0.0067
H	73y 0.02	23 -0.0202 0.0153 -	0.003	5 0.0144 -0.0256 0.0181 -0.0650 -0.0297
H	73z -0.01	57 0.0072 -0.0358 -	0.005	1 -0.0231 0.0030 -0.0082 0.0796 0.0777
H	74x 0.01	55 -0.0407 0.0169	0.003	4 -0.0048 0.0034 -0.0032 0.0189 -0.0006
H	74y 0.01	44 -0.0088 0.0099 -	0.002	3 0.0107 -0.0167 0.0116 -0.0460 -0.0220
H	74z 0.04	88 -0.0742 0.0127 -	0.012	8 0.0052 -0.0602 0.0413 -0.0726 0.0207
H	75x 0.02	76 -0.0616 0.0273	0.003	4 -0.0042 -0.0005 0.0012 0.0113 -0.0035
H	75y 0.02	07 -0.0261 0.0166 -	0.001	7 0.0111 -0.0203 0.0136 -0.0482 -0.0267
H	75z -0.05	15 0.1140 -0.0754 -	0.014	6 0.0025 -0.0298 0.0090 -0.0292 0.0457
C	76x 0.11	17 -0.0755 0.1304 -	0	5 0.0239 0.0193 0.0444 -0.1154 0.0242
C	76y -0.01	19 0.0416 -0.0508 -	0.016	8 0.0197 0.0727 -0.0240 0.0886 -0.0513
C	76z -0.00	08 -0.0121 0.0092	0.002	4 -0.0171 0.0731 -0.0205 0.0838 -0.0053
H	77x 0.02	72 -0.0042 0.0134 -	0.008	2 0.0191 -0.0249 0.0246 -0.0752 -0.0077
H	77y 0.00	81 0.0016 0.0050 -	0.003	4 0.0068 0.0580 -0.0105 0.0457 -0.0142
H	77z 0.01	20 -0.0265 0.0383	0.009	1 -0.0152 0.0748 -0.0194 0.0765 0.0124
H	78x 0.03	66 -0.0386 0.0611	0.006	9 -0.0044 0.0506 -0.0004 0.0179 0.0193
H	78y -0.00	32 0.0292 -0.0363 -	0.015	9 0.0234 -0.0006 0.0105 -0.0296 -0.0354
H	78z 0.00	25 -0.0117 0.0149	0.003	8 -0.0100 0.0475 -0.0122 0.0503 0.0039
C	79x 0.03	86 -0.0117 0.0365 -	0.007	0 0.0187 0.0535 0.0108 -0.0145 -0.0121
C	79y 0.11	66 -0.0604 0.1086 -	0.014	3 0.0411 0.1011 0.0283 -0.0419 -0.0207
C	79z 0.04	63 -0.0258 0.0487 -	0.002	9 0.0098 0.0479 0.0066 -0.0007 -0.0007
H	80x 0.02	08 -0.0133 0.0265 -	0	3 0.0066 0.0239 0.0038 -0.0054 0.0001
H	80y 0.06	27 -0.0309 0.0548 -	0.008	9 0.0270 0.0223 0.0288 -0.0683 -0.0052
H	80z 0.02	46 -0.0161 0.0285 -	0	5 0.0062 0.0183 0.0058 -0.0103 0.0023
H	81x -0.04	64 0.0389 -0.0580 -	0.001	1 -0.0095 -0.0017 -0.0231 0.0624 -0.0140
H	81y 0.01	95 -0.0106 0.0190 -	0.002	2 0.0051 0.0323 -0.0014 0.0143 -0.0071
H	81z 0.00	37 0.0094 -0.0097 -	0.005	3 0.0085 -0.0076 0.0055 -0.0145 -0.0060
H	82x 0.01	71 -0.0069 0.0140 -	0.003	6 0.0077 0.0110 0.0095 -0.0209 -0.0041
H	82y 0.07	09 -0.0519 0.0831 -	0.002	1 0.0158 0.0524 0.0206 -0.0398 0.0025
H	82z 0.03	10 -0.0255 0.0428	0.001	9 0.0031 0.0318 0.0039 -0.0026 0.0056
Mo	de 7	0 71 72	73	74 75 76 77 78
Sy	mm
Fr	eq 500	.9 512.7 525.3	557	7 560.6 573.3 582.2 593.3 624.0
IR	Int 0.	00 0.00 0.00	0	0 0.00 0.00 0.00 0.00 0.00
Zp	t l 0.259	45 0.25645 0.25334 0	0.2458	9 0.24524 0.24252 0.24065 0.23839 0.23245
Mg	1x 0.04	08 -0.0144 0.0143 -	0.009	0 0.0097 -0.0131 -0.0039 0.0145 0.0049
Mg	1y -0.16	55 0.1024 -0.0641	0.024	9 0.0031 0.0218 0.0044 -0.0517 0.0017
Mg	1z 0.01	12 -0.0792 -0.0090	0.013	0 -0.0376 -0.0224 0.0006 0.0043 -0.0399
C	2x -0.07	19 0.0989 0.3138	0.094	0 0.1623 -0.1058 -0.0485 -0.0277 0.1329
C	2y -0.03	93 0.0383 0.0647 -	0.011	3 0.0511 -0.0147 -0.0085 -0.0468 0.0334
C	2z -0.00	29 0.0741 0.1158 -	0.093	8 0.0487 0.0365 0.0004 0.0377 -0.2045
C	3x -0.07	24 0.1436 -0.1104 -	0.005	9 -0.0691 -0.0173 0.0094 0.0031 0.0452
C	3y 0.06	78 0.0844 -0.0030	0.032	7 -0.0559 0.0140 0.0000 0.0231 -0.1725
C	3z -0.01	90 0.1150 0.0319	0.053	0 -0.0199 -0.0053 0.0013 -0.0750 -0.0129
C	4x 0.16	19 -0.1339 -0.0710 -	0.008	9 0.1685 -0.0043 -0.0081 0.0582 -0.0112
C	4y 0.06	53 -0.0172 -0.0400	0.033	4 0.1163 0.1045 0.0056 -0.2420 -0.1349
C	4z -0.03	23 0.1179 -0.0572 -	0.082	2 0.0152 -0.0022 0.0022 -0.0078 0.0967
C	5x -0.08	47 -0.1967 0.0632	0.028	6 -0.2476 -0.0273 0.0099 -0.0716 -0.0597
C	5y 0.21	98 0.0664 0.0615 -	0.177	1 -0.1127 0.0207 0.0049 -0.0781 0.1539
C	5z -0.06	13 0.0265 0.0020 -	0.115	9 -0.0443 -0.1377 -0.0126 0.0420 -0.0182
N	6x 0.02	14 -0.0013 -0.0042	0.017	2 -0.0233 0.0452 0.0070 -0.0078 0.0103
N	6y 0.00	88 -0.1201 0.0409 -	0.043	3 0.0303 0.0260 -0.0090 0.0263 -0.0507
N	6z -0.00	07 -0.0030 0.1097	0.058	9 0.0522 -0.0105 -0.0057 0.0086 0.0815
C	7x 0.02	21 0.0740 -0.1714 -	0.02	2 -0.0069 -0.0225 0.0218 0.0057 -0.0613
C	7y -0.00	76 0.0177 -0.0529 -	0.006	5 0.0086 -0.0098 0.0093 -0.0216 0.0083
C	7z 0.04	02 0.0541 0.0611	0.054	7 0.0213 0.0031 0.0001 0.0004 0.0115
C	8x 0.05	70 0.0054 -0.2844 -	0.055	2 -0.1073 0.0010 0.0086 0.0112 -0.0801
C	8y 0.04	36 0.0994 -0.0797	0.043	5 -0.0518 -0.0025 0.0152 -0.0368 0.0583
C	8z 0.04	19 -0.0322 -0.0331	0.01	1 -0.0076 -0.0084 0.0011 -0.0006 0.0713
C	9x -0.00	93 -0.0444 0.1007	0.006	1 0.0430 -0.0033 -0.0024 -0.0059 0.0038
C	9y -0.00	29 -0.0025 0.0557	0.018	0 0.0235 -0.0015 0.0080 0.0029 0.0574
C	9z -0.02	89 -0.1247 0.0796 -	0.045	5 0.0707 -0.0118 -0.0096 0.0205 0.0112
C	10x -0.06	36 0.0341 0.1058	0.017	2 -0.0081 0.0111 -0.0080 0.0293 0.0706
C	10y -0.03	32 -0.0962 0.0790 -	0.036	8 0.0369 0.0028 -0.0132 0.0570 -0.0704
C	10z -0.04	25 -0.0382 0.1004 -	0.003	2 0.0509 -0.0034 -0.0102 -0.0179 0.0437
C	11x -0.01	54 -0.0661 0.1749	0.015	6 0.0841 -0.0059 -0.0077 -0.0210 -0.0106
C	11y 0.00	75 0.0153 -0.0587 -	0.006	0 -0.0229 0.0015 0.0017 0.0056 0.0033
C	11z -0.01	33 0.0128 0.0183	0.001	7 0.0010 -0.0000 -0.0011 0.0057 0.0114
C	12x 0.06	40 -0.0007 -0.2153 -	0.024	6 -0.0965 -0.0020 0.0049 0.0026 -0.0033
C	12y 0.01	57 -0.0150 -0.0371 -	0.007	1 -0.0239 -0.0122 -0.0441 -0.0031 -0.0007
C	12z 0.07	35 0.0139 -0.2826 -	0.033	0 -0.1186 -0.0043 0.0235 -0.0003 -0.0097
C	13x 0.01	63 -0.0013 -0.0548 -	0.006	7 -0.0385 0.0050 -0.0734 0.0015 -0.0123
C	13y 0.00	10 -0.0163 -0.0040 -	0.008	2 0.0011 -0.0252 0.1644 -0.0006 -0.0064
C	13z 0.02	73 0.0174 -0.1481 -	0.022	5 -0.0770 0.0051 -0.0197 -0.0008 -0.0425
C	14x 0.00	26 0.0052 -0.0257 -	0.001	4 -0.0270 0.0215 -0.1848 0.0007 -0.0119
C	14y -0.00	47 -0.0143 0.0154 -	0.009	3 0.0319 -0.0716 0.5932 -0.0035 0.0022
C	14z -0.00	70 -0.0062 0.0379	0.005	4 0.0111 0.0053 -0.0532 0.0005 0.0043
O	15x -0.03	98 -0.0161 0.1647	0.02	9 0.0797 -0.0100 0.0911 -0.0005 0.0319
O	15y -0.01	06 0.0019 0.0441	0.011	1 0.0075 0.0325 -0.2572 0.0017 0.0079
O	15z -0.00	90 -0.0101 0.0493	0.005	8 0.0193 -0.0036 0.0199 0.0003 0.0073
O	16x -0.00	88 0.0043 0.0109 -	0.002	3 0.0049 -0.0087 0.0799 -0.0009 -0.0095
O	16y -0.00	13 0.0091 0.0000	0.004	8 -0.0128 0.0317 -0.2518 0.0014 -0.0024
O	16z -0.01	53 -0.0062 0.0767	0.011	9 0.0439 -0.0029 0.0319 0.0001 0.0269
N	17x -0.04	94 -0.0814 0.0339 -	0.037	7 -0.0113 0.0025 -0.0021 -0.0290 -0.0226
N	17y 0.02	81 0.0497 0.0203	0.042	6 -0.0169 0.0013 0.0031 -0.0391 -0.0460
N	17z 0.10	50 0.1972 0.0179	0.094	0 -0.0742 0.0007 0.0069 -0.0069 0.0240
C	18x 0.07	82 -0.1856 -0.0395 -	0.045	9 0.0943 0.0123 -0.0016 -0.0313 -0.0377
C	18y 0.12	22 0.0244 0.0104	0.064	0 -0.0101 -0.0100 0.0020 0.0277 -0.0260
C	18z 0.01	47 0.0669 0.0200	0.03	2 -0.0088 0.0197 0.0006 -0.0843 -0.0364
C	19x 0.14	24 -0.1659 0.0394	0.003	2 0.1181 0.0229 -0.0063 -0.0006 0.0112
C	19y 0.07	23 -0.1859 0.0291 -	0.019	9 0.0364 -0.0314 -0.0062 0.0973 0.0608
C	19z -0.07	45 -0.0715 -0.0073 -	0.033	3 0.0115 0.0040 -0.0012 -0.0392 -0.0313
C	20x -0.12	44 0.2538 0.0238	0.046	0 -0.1594 -0.0263 0.0062 0.0480 0.0478
C	20y -0.09	90 -0.0083 0.0104 -	0.041	2 -0.0372 0.0127 0.0012 -0.0805 -0.0527
C	20z -0.05	30 -0.0307 -0.0142 -	0.009	5 -0.0359 -0.0140 0.0005 0.0516 0.0007
C	21x -0.05	13 0.1776 -0.0317	0.042	0 -0.0266 -0.0314 -0.0003 0.1476 0.1015
C	21y -0.08	13 0.0077 -0.0293 -	0.035	8 0.0579 0.0505 0.0025 -0.1552 -0.0693
C	21z 0.07	02 0.1900 -0.0161	0.063	0 -0.0435 0.0042 0.0063 0.0108 0.0736
C	22x -0.00	88 0.0647 -0.0083	0.013	1 0.0053 0.0218 0.0021 -0.0509 -0.0348
C	22y 0.03	54 -0.2469 0.0344 -	0.047	4 0.0124 -0.0800 -0.0105 0.2129 0.1548
C	22z 0.03	99 -0.0173 0.0047	0.004	4 0.0015 -0.0136 -0.0016 0.0418 0.0175
C	23x -0.05	42 0.0101 0.0233 -	0.021	0 -0.0476 0.0106 0.0026 -0.1040 -0.0598
C	23y -0.05	79 0.1395 0.0099	0.011	8 -0.1132 -0.0186 0.0045 0.0084 -0.0260
C	23z -0.05	09 -0.0976 -0.0376 -	0.024	8 -0.0259 -0.0236 -0.0001 0.1191 -0.0315
H	24x 0.05	08 -0.0491 -0.0017 -	0.001	3 0.0506 0.0067 -0.0020 -0.0062 0.0161
H	24y 0.05	61 0.0229 -0.0023	0.021	6 0.0214 -0.0048 -0.0009 0.0372 0.0416
H	24z 0.01	65 -0.0827 -0.0179 -	0.014	6 0.0352 -0.0021 -0.0019 0.0381 -0.0035
C	25x 0.01	20 -0.0757 -0.0057 -	0.013	9 0.0381 0.0074 -0.0016 -0.0113 -0.0113
C	25y 0.02	27 0.0999 0.0061	0.027	9 -0.0236 -0.0072 0.0010 0.0190 0.0350
C	25z -0.00	72 -0.1275 -0.0076 -	0.03	7 0.0428 0.0100 -0.0017 -0.0143 -0.0268
N	26x -0.05	46 0.0352 0.0694 -	0.015	2 -0.0685 0.0042 0.0017 -0.0296 0.0138
N	26y 0.17	99 0.0934 0.0422	0.164	2 -0.0273 0.0296 0.0059 -0.0296 -0.0070
N	26z -0.09	83 -0.0352 -0.0435 -	0.099	0 0.0528 -0.0039 -0.0043 0.0244 0.0407
C	27x -0.04	89 -0.0960 0.1613	0.001	6 -0.2632 -0.0324 0.0072 -0.0521 -0.0163
C	27y -0.01	78 -0.0296 -0.0014 -	0	0 0.0374 0.0913 0.0071 -0.2212 -0.0736
C	27z -0.11	22 -0.0606 -0.0417 -	0.165	7 0.0521 0.0480 -0.0005 -0.0723 0.0393
C	28x -0.11	90 0.0426 0.0749	0.032	0 -0.1826 -0.0592 0.0025 0.0895 0.0295
C	28y -0.24	06 -0.0299 -0.0940 -	0.135	0 0.1159 0.0507 -0.0010 -0.1145 -0.0114
C	28z 0.11	38 -0.0103 0.0327	0.019	5 -0.0013 0.0820 0.0079 -0.0980 -0.0070
C	29x 0.09	56 0.1300 -0.1667	0.013	9 0.3251 0.0350 -0.0103 0.0483 0.0060
C	29y -0.15	49 0.0086 -0.1169 -	0.047	4 0.1520 -0.0282 -0.0097 0.0873 0.0119
C	29z 0.14	19 0.0562 0.0298	0.145	1 -0.0346 -0.0888 -0.0052 0.1907 -0.0081
C	30x 0.02	43 0.0449 -0.2094 -	0.033	8 0.3009 -0.0114 -0.0127 0.1185 -0.0086
C	30y 0.17	09 0.1001 -0.0334	0.097	3 0.0599 0.0064 0.0015 0.0516 0.0508
C	30z 0.03	47 0.0412 -0.0150	0.081	9 0.0068 -0.1094 -0.0104 0.1637 -0.0254
N	31x 0.01	02 -0.0387 -0.1467	0.07	2 -0.0126 0.1183 0.0257 0.0531 -0.0399
N	31y 0.05	58 0.0128 -0.0199 -	0.198	0 -0.0323 0.0147 0.0043 0.0537 0.0561
N	31z 0.03	05 0.0333 -0.0127 -	0.302	1 -0.0021 -0.0008 -0.0040 -0.0222 0.0530
C	32x -0.07	52 0.0698 0.0787	0.103	9 0.0465 0.1593 0.0156 0.0332 0.0194
C	32y 0.09	29 0.0205 0.0371 -	0.227	2 -0.0362 0.0261 0.0000 0.0412 0.1601
C	32z -0.07	00 0.0691 -0.0053 -	0.075	1 0.0222 -0.0592 -0.0086 -0.0138 -0.0311
C	33x 0.02	36 0.2090 0.0929 -	0.017	8 0.2600 -0.0689 -0.0312 0.0352 0.0278
C	33y -0.01	75 -0.0509 -0.0243	0.169	4 0.0662 -0.0389 -0.0108 0.0121 0.0053
C	33z -0.22	52 0.0387 -0.0662	0.167	6 0.1131 -0.0651 -0.0097 -0.1011 -0.1073
C	34x 0.11	40 -0.0798 -0.1285 -	0.107	7 -0.1427 -0.1234 0.0049 -0.0296 -0.0520
C	34y -0.06	76 -0.0334 -0.0483	0.128	3 0.0029 -0.0295 0.0035 -0.0292 -0.1577
C	34z -0.11	72 -0.0461 -0.0965	0.103	0 0.0203 -0.0142 -0.0018 -0.1032 0.0334
C	35x 0.05	35 -0.0968 0.0219 -	0.012	7 -0.0868 -0.2514 -0.0340 -0.1216 -0.0093
C	35y -0.03	86 -0.0092 0.0156	0.047	4 0.0049 -0.0805 -0.0062 -0.0245 -0.1275
C	35z 0.01	65 0.0105 0.0115 -	0.214	0 -0.0030 -0.0214 -0.0071 -0.0331 0.0126
C	36x 0.01	27 0.0537 0.0251 -	0.093	1 0.0201 0.0063 -0.0013 0.0012 0.0078
C	36y -0.05	03 -0.1775 -0.0895	0.355	1 0.0001 -0.0573 -0.0067 0.0051 -0.0265
C	36z 0.02	87 -0.0028 -0.0010 -	0.011	5 -0.0015 -0.0075 -0.0012 -0.0042 0.0055
C	37x -0.02	80 -0.0816 -0.0618	0.017	2 -0.1366 0.4662 0.0717 0.1825 0.1179
C	37y -0.08	55 0.0688 0.0441 -	0.101	9 0.0122 0.1853 0.0230 0.0354 -0.0635
C	37z -0.10	70 -0.0893 -0.1040	0.199	6 -0.0026 0.1059 0.0130 -0.0790 0.1596
O	38x 0.00	03 -0.0023 -0.0152	0.031	3 0.0337 -0.1726 -0.0249 -0.0897 0.0173
O	38y 0.09	76 0.1205 0.1519 -	0.21	0 0.0259 -0.0734 -0.0092 0.0922 -0.2505
O	38z 0.07	98 -0.1032 -0.0469	0.193	8 -0.0354 -0.0480 -0.0015 0.0127 0.0469
C	39x -0.04	49 0.0071 0.1125	0.044	0 -0.0091 0.3430 0.0374 0.2081 -0.0414
C	39y -0.09	33 0.0054 -0.0258 -	0.022	8 -0.0045 0.1824 0.0136 -0.0762 0.3692
C	39z -0.06	15 0.0131 0.0668	0.009	6 0.0325 0.1855 0.0207 0.0684 -0.2115
C	40x 0.00	47 -0.0028 0.0119 -	0	1 -0.0122 0.0903 0.0145 0.0938 -0.1052
C	40y 0.01	57 0.0009 -0.0113	0.018	8 0.0145 -0.1365 -0.0248 -0.1271 0.3036
C	40z 0.05	24 -0.0095 0.0152 -	0.016	7 -0.0284 0.0622 0.0177 0.1201 -0.2857
O	41x -0.09	19 0.0123 -0.0421 -	0.011	9 0.0387 -0.0522 -0.0093 -0.1162 0.0500
O	41y 0.01	80 -0.0079 -0.0149 -	0.019	5 -0.0103 -0.0078 0.0043 0.0136 -0.1170
O	41z 0.04	12 -0.0019 0.0032	0.008	3 -0.0004 -0.0978 -0.0137 -0.0518 0.0865
O	42x 0.03	76 -0.0019 -0.0276 -	0.006	8 0.0053 -0.1228 -0.0139 -0.0553 0.0279
O	42y 0.04	56 -0.0130 0.0127 -	0.004	9 -0.0299 0.0566 0.0124 0.0948 -0.1018
O	42z 0.00	81 0.0005 0.0271	0.018	4 -0.0051 0.0075 -0.0025 0.0114 0.1077
C	43x 0.04	83 -0.0038 -0.0493 -	0.021	4 0.0055 -0.1785 -0.0177 -0.0798 -0.0401
C	43y 0.01	11 -0.0010 -0.0107 -	0.003	7 0.0009 -0.0339 -0.0033 -0.0146 -0.0048
C	43z -0.00	86 0.0008 0.0136	0.005	8 -0.0017 0.0496 0.0052 0.0252 0.0075
C	44x -0.01	81 0.0045 0.0549	0.006	9 0.0275 0.0014 0.0105 -0.0007 0.0054
C	44y -0.00	62 0.0008 0.0191	0.002	2 0.0099 -0.0008 0.0110 -0.0004 0.0020
C	44z -0.00	68 0.0006 0.0203	0.002	9 0.0103 0.0005 0.0033 -0.0004 0.0029
H	45x -0.00	22 0.0025 0.0005 -	0	5 -0.0018 0.0015 -0.0089 -0.0002 -0.0046
H	45y -0.00	09 -0.0003 0.0006 -	0	9 0.0012 -0.0041 0.0336 -0.0003 -0.0016
H	45z 0.00	15 0.0012 -0.0120 -	0.002	2 -0.0080 0.0005 -0.0047 -0.0001 -0.0063
H	46x -0.02	38 0.0655 -0.0515 -	0.002	0 -0.0199 -0.0123 0.0018 0.0049 0.0195
H	46y 0.01	37 0.0211 -0.0055	0.003	3 -0.0122 0.0021 -0.0010 0.0097 -0.0505
H	46z 0.01	63 0.0807 0.0027	0.042	5 -0.0220 -0.0050 0.0030 -0.0271 0.0090
H	47x 0.06	86 -0.0621 -0.0694 -	0.02	3 0.1195 -0.0014 -0.0051 0.0362 -0.0101
H	47y 0.07	09 0.0372 -0.0124	0.057	2 0.0266 0.0270 0.0031 -0.0612 -0.0394
H	47z 0.00	53 0.0432 -0.0200 -	0.013	4 0.0075 -0.0009 0.0009 0.0007 0.0279
H	48x -0.02	68 -0.1048 0.0605	0.006	1 -0.1407 -0.0563 -0.0015 -0.0674 -0.0317
H	48y 0.06	88 0.0099 0.0300 -	0.031	2 -0.0509 -0.0050 0.0008 -0.0341 0.0373
H	48z -0.03	98 -0.0149 0.0028 -	0.123	8 -0.0245 -0.0556 -0.0067 0.0061 0.0123
H	49x 0.01	51 -0.0063 -0.0862 -	0.021	3 -0.0320 -0.0008 -0.0002 0.0056 -0.0265
H	49y 0.01	95 0.0322 0.0178	0.032	1 -0.0132 -0.0006 -0.0033 -0.0182 0.0432
H	49z 0.01	41 -0.0160 0.0060	0.006	7 -0.0023 -0.0035 -0.0063 -0.0011 0.0298
H	50x -0.00	36 -0.0199 0.0523	0.005	3 0.0268 -0.0021 -0.0007 -0.0074 0.0010
H	50y 0.00	69 0.0132 -0.0124	0.006	8 -0.0085 0.0008 0.0040 -0.0022 0.0189
H	50z -0.03	33 -0.0717 0.0811 -	0.024	7 0.0483 -0.0050 -0.0088 0.0271 -0.0049
H	51x -0.00	46 0.0315 0.0334	0.02	9 -0.0041 0.0043 -0.0005 -0.0099 -0.0021
[truncated: 17,789 more rows]
